# Supplementary material for: MYC Regulates a DNA Repair Gene Expression Program in Small Cell Carcinoma of the Ovary, Hypercalcemic Type
Source: Cancers (Basel). 2025 Jul 7;17(13):2255. doi: 10.3390/cancers17132255 (PMC12248706; doi:10.3390/cancers17132255)
Supplement: Supplementary file 1 [file cancers-17-02255-s001.zip]

Archive with 4 entries (4 files):
- Supplementary Material.pdf
- Table S1.xlsm
- Table S2.xlsm
- Table S3.xlsx
