# Supplementary material for: MYC Regulates a DNA Repair Gene Expression Program in Small Cell Carcinoma of the Ovary, Hypercalcemic Type
Source: Cancers (Basel). 2025 Jul 7;17(13):2255. doi: 10.3390/cancers17132255 (PMC12248706; doi:10.3390/cancers17132255)
Supplement: Supplementary file 1 [file cancers-17-02255-s001.zip › Table S1.xlsm]

## Sheet: log2FC(-)
Table S1. Significant gene expression changes (FDR < 0.05) identified in V1-treated cells compared to NEG-treated cells.
	Feature_chr	Feature_start	Feature_end	Feature_gene_biotype	Feature_gene_name	NEG_1	NEG_2	NEG_3	V1_1	V1_2	V1_3	baseMean	log2FoldChange	lfcSE	stat	pvalue	padj	baseMean_NEG	baseMean_V1
ENSG00000117148.8	chr1	17755333	17827063	protein_coding	ACTL8	21	29	9	0	0	1	11.3718	-6.13575	1.41536	-4.33512	1.45679e-05	7.57754e-05	22.4283	0.315263
ENSG00000106328.10	chr7	127591409	127602144	protein_coding	FSCN3	5	3	9	0	0	1	3.26949	-4.29319	1.73437	-2.47537	0.01331	0.0335291	6.22372	0.315263
ENSG00000129988.6	chr20	38346482	38377013	protein_coding	LBP	5	4	6	0	1	0	2.88941	-4.12533	1.75751	-2.34725	0.0189124	0.0449395	5.54868	0.230143
ENSG00000182795.13	chr1	207018522	207032756	protein_coding	C1orf116	7	16	9	1	2	0	6.51871	-3.83931	1.25151	-3.06774	0.00215684	0.00687007	12.2197	0.81776
ENSG00000104518.11	chr8	143553207	143563062	protein_coding	GSDMD	11	10	20	2	2	0	8.16205	-3.70269	1.09308	-3.38739	0.000705601	0.00255475	15.1489	1.17523
ENSG00000105261.7	chr19	36111151	36113711	protein_coding	OVOL3	21	5	3	0	1	2	5.67561	-3.59583	1.38489	-2.59646	0.00941885	0.024928	10.4905	0.860669
ENSG00000120055.7	chr10	102449837	102451543	protein_coding	C10orf95	5	8	7	2	0	0	4.12662	-3.56668	1.54276	-2.31189	0.020784	0.0486984	7.5383	0.714946
ENSG00000184058.15	chr22	19756703	19783593	protein_coding	TBX1	7	9	9	0	3	0	5.02978	-3.5577	1.37984	-2.57835	0.00992732	0.0260749	9.36914	0.69043
ENSG00000241322.11	chr17	15565483	15619704	protein_coding	CDRT1	7	20	10	1	3	1	7.78622	-3.32364	1.07436	-3.09359	0.00197747	0.00638494	14.2093	1.36317
ENSG00000164362.21	chr5	1253147	1295068	protein_coding	TERT	1132	1090	1406	138	164	228	753.719	-3.09043	0.213516	-14.474	1.76802e-47	5.42117e-45	1348.48	158.955
ENSG00000181418.8	chr12	48995149	48999375	protein_coding	DDN	671	758	505	85	168	80	410.341	-2.93769	0.235543	-12.472	1.06146e-35	1.44082e-33	726.411	94.2703
ENSG00000101440.10	chr20	34194569	34269344	protein_coding	ASIP	18	15	16	0	9	2	10.4506	-2.64974	0.92355	-2.86908	0.00411666	0.0121123	18.1993	2.70181
ENSG00000136286.16	chr7	44962662	44979088	protein_coding	MYO1G	6	15	13	4	2	1	7.55492	-2.597	1.01712	-2.55328	0.0106713	0.0277331	12.9044	2.20544
ENSG00000143333.7	chr1	182598623	182604389	protein_coding	RGS16	89	118	87	14	31	19	64.4052	-2.59203	0.368308	-7.03768	1.95461e-12	3.00253e-11	110.681	18.1291
ENSG00000160818.17	chr1	156594301	156601496	protein_coding	GPATCH4	7	15	17	1	4	4	8.61878	-2.50804	0.926648	-2.70658	0.00679811	0.0187246	14.6985	2.5391
ENSG00000186297.12	chr15	26866911	26949208	protein_coding	GABRA5	897	805	811	109	250	222	550.884	-2.48544	0.196718	-12.6345	1.36183e-36	2.02368e-34	935.279	166.489
ENSG00000113356.13	chr5	90471748	90514557	protein_coding	POLR3G	376	289	450	71	88	91	243.172	-2.48005	0.22154	-11.1946	4.33371e-29	3.45644e-27	412.022	74.3221
ENSG00000077348.9	chr19	41386374	41397359	protein_coding	EXOSC5	1163	1192	864	213	334	202	711.033	-2.47441	0.185474	-13.341	1.33736e-40	2.69708e-38	1205.37	216.693
ENSG00000196553.15	chr14	66411704	66498677	protein_coding	CCDC196	9	13	8	2	3	2	6.68764	-2.47309	0.986164	-2.50778	0.0121491	0.0309583	11.3394	2.0359
ENSG00000109956.13	chr11	134378504	134412242	protein_coding	B3GAT1	15	16	31	0	11	5	13.5363	-2.42012	0.849088	-2.85026	0.00436841	0.0127468	22.9647	4.10789
ENSG00000136573.14	chr8	11486894	11564599	protein_coding	BLK	42	28	17	7	9	5	19.2146	-2.39721	0.633299	-3.78528	0.000153539	0.00064779	32.2793	6.14991
ENSG00000179598.6	chr17	17200995	17206333	protein_coding	PLD6	75	57	72	12	21	17	44.9985	-2.38016	0.386642	-6.15597	7.46187e-10	8.06579e-09	75.5149	14.4822
ENSG00000284753.2	chr3	184249672	184258759	protein_coding	EEF1AKMT4	403	363	237	80	99	74	224.753	-2.33112	0.255258	-9.13243	6.69766e-20	2.43465e-18	374.795	74.7115
ENSG00000107815.10	chr10	100987367	100994403	protein_coding	TWNK	2004	1821	1899	441	687	354	1278.74	-2.31633	0.151643	-15.2749	1.12404e-52	4.6671e-50	2130.13	427.357
ENSG00000003989.18	chr8	17497088	17570573	protein_coding	SLC7A2	20	4	12	1	3	5	7.80164	-2.3105	1.00443	-2.30031	0.0214307	0.0499154	12.9791	2.62422
ENSG00000163082.10	chr2	222424543	222562621	protein_coding	SGPP2	70	45	94	16	25	13	46.1906	-2.30091	0.42143	-5.45976	4.76766e-08	3.89497e-07	76.8096	15.5716
ENSG00000138172.11	chr10	103446786	103452402	protein_coding	CALHM2	181	186	121	23	72	38	109.854	-2.29417	0.332636	-6.89695	5.313e-12	7.77239e-11	182.935	36.7722
ENSG00000007264.15	chr19	3777970	3802129	protein_coding	MATK	2302	2835	2561	545	988	546	1740.41	-2.27802	0.163302	-13.9498	3.15666e-44	7.30533e-42	2886.48	594.338
ENSG00000164076.17	chr3	49857988	49869935	protein_coding	CAMKV	221	184	120	32	59	49	118.134	-2.27097	0.308	-7.37328	1.66485e-13	2.87671e-12	195.802	40.4655
ENSG00000132382.15	chr17	4538897	4555386	protein_coding	MYBBP1A	10478	11349	10708	2405	3722	2573	7345.16	-2.26658	0.11578	-19.5767	2.44544e-85	1.72612e-81	12162.8	2527.49
ENSG00000102967.12	chr16	72008588	72027664	protein_coding	DHODH	1660	1411	1401	328	523	343	1004.25	-2.26459	0.126218	-17.9418	5.55912e-72	7.84781e-69	1662.75	345.751
ENSG00000128594.8	chr7	128027071	128032107	protein_coding	LRRC4	8	22	18	2	10	2	10.9539	-2.26222	0.870665	-2.59827	0.00936941	0.0248111	18.2608	3.6469
ENSG00000116830.12	chr1	117060326	117107453	protein_coding	TTF2	1900	1318	2045	320	507	561	1174.7	-2.25171	0.191317	-11.7695	5.60594e-32	5.65279e-30	1941.46	407.936
ENSG00000261884.2	chr16	67929614	67936017	protein_coding	CTC-479C5.12	204	250	173	57	71	42	142.894	-2.24198	0.282487	-7.93658	2.07827e-15	4.56281e-14	235.83	49.9572
ENSG00000113083.15	chr5	122063195	122078413	protein_coding	LOX	18	11	23	4	11	0	11.5286	-2.22942	0.900441	-2.47592	0.0132892	0.0334946	19.0958	3.96147
ENSG00000214706.12	chr3	50287732	50292918	protein_coding	IFRD2	4527	4322	4276	1114	1427	1122	2986.09	-2.1803	0.117094	-18.62	2.21031e-77	6.24058e-74	4891.81	1080.36
ENSG00000173638.19	chr21	45493572	45573365	protein_coding	SLC19A1	2879	2834	2648	657	1082	681	1909.3	-2.15782	0.123273	-17.5045	1.32473e-68	1.55843e-65	3120.02	698.569
ENSG00000070886.12	chr1	22563489	22603595	protein_coding	EPHA8	69	95	38	17	16	24	46.9714	-2.15703	0.489002	-4.41107	1.02859e-05	5.53589e-05	76.6172	17.3256
ENSG00000111424.12	chr12	47841537	47943048	protein_coding	VDR	45	62	41	18	13	11	34.3651	-2.13826	0.492191	-4.34437	1.39677e-05	7.2761e-05	55.8359	12.8943
ENSG00000168811.7	chr3	159988835	159996019	protein_coding	IL12A	81	33	26	9	18	14	31.5135	-2.11853	0.551159	-3.84377	0.000121157	0.000524656	51.2534	11.7735
ENSG00000108924.14	chr17	55264960	55325187	protein_coding	HLF	50	49	29	14	7	15	29.6565	-2.11231	0.554479	-3.80954	0.000139223	0.000593877	47.9684	11.3446
ENSG00000070814.22	chr5	150357629	150400308	protein_coding	TCOF1	7445	8179	8069	1847	2797	2473	5469.39	-2.08758	0.129654	-16.1011	2.50499e-58	1.47345e-55	8855.17	2083.61
ENSG00000214897.5	chrX	153395639	153401392	protein_coding	PNMA6E	12	23	13	3	7	5	11.2641	-2.08004	0.773325	-2.68974	0.0071508	0.0195901	18.2685	4.25974
ENSG00000158050.5	chr2	96143169	96145440	protein_coding	DUSP2	66	60	25	25	11	7	35.1485	-2.07701	0.616799	-3.3674	0.000758798	0.00273264	56.6217	13.6752
ENSG00000163050.18	chr1	226940286	226987544	protein_coding	COQ8A	43	64	75	19	26	11	42.2287	-2.06868	0.446535	-4.63274	3.60866e-06	2.10076e-05	68.2139	16.2436
ENSG00000090447.12	chr16	4257186	4273075	protein_coding	TFAP4	823	910	778	226	385	186	584.094	-2.04036	0.190734	-10.6974	1.04644e-26	7.20613e-25	940.154	228.033
ENSG00000178921.14	chr17	8247618	8270491	protein_coding	PFAS	5617	6215	6188	1405	2450	1837	4190.16	-2.03281	0.125216	-16.2345	2.87699e-59	1.84611e-56	6735.09	1645.24
ENSG00000275993.3	chr21	6111131	6123778	protein_coding	SIK1B	113	162	127	33	42	50	94.3401	-2.03049	0.324802	-6.25146	4.06639e-10	4.58142e-09	151.454	37.2258
ENSG00000112238.12	chr6	99606774	99615578	protein_coding	PRDM13	805	633	570	183	260	184	464.631	-2.02681	0.171988	-11.7846	4.68549e-32	4.79312e-30	745.999	183.263
ENSG00000183479.13	chrX	153444473	153470587	protein_coding	TREX2	90	47	51	19	18	20	43.1863	-2.02357	0.433694	-4.66589	3.07288e-06	1.81429e-05	69.1328	17.2398
ENSG00000073536.18	chr17	35128730	35142304	protein_coding	NLE1	2739	2746	2302	723	997	728	1813.82	-2.02094	0.138805	-14.5596	5.07834e-48	1.62934e-45	2910.22	717.417
ENSG00000179431.7	chr11	35618460	35620865	protein_coding	FJX1	2778	2597	2150	754	942	661	1751.56	-2.0165	0.155845	-12.9392	2.70582e-38	4.60218e-36	2808.4	694.718
ENSG00000166197.17	chr10	102152176	102163871	protein_coding	NOLC1	19052	17419	18197	4700	7232	5460	12706.1	-2.00591	0.0860701	-23.3056	3.89407e-120	5.49726e-116	20346.3	5065.85
ENSG00000165449.12	chr10	59650764	59736002	protein_coding	SLC16A9	19	10	70	4	5	21	22.5981	-1.9799	0.839615	-2.3581	0.0183687	0.0438554	35.995	9.20113
ENSG00000224420.3	chr19	49688664	49690575	protein_coding	ADM5	165	113	157	46	48	45	101.128	-1.96143	0.279424	-7.01953	2.2262e-12	3.39387e-11	160.578	41.6775
ENSG00000278619.5	chr17	36601583	36608964	protein_coding	MRM1	1241	1184	1116	254	463	449	829.658	-1.9612	0.174419	-11.2442	2.47246e-29	2.00596e-27	1320.41	338.907
ENSG00000163376.11	chr3	66998307	67011210	protein_coding	KBTBD8	28	42	55	11	10	19	29.4989	-1.95418	0.538005	-3.63226	0.000280947	0.00111596	46.7742	12.2236
ENSG00000140807.7	chr16	50548396	50649249	protein_coding	NKD1	134	198	144	38	54	65	113.062	-1.9523	0.31899	-6.12025	9.34272e-10	9.99933e-09	179.619	46.5038
ENSG00000179409.11	chr17	744421	753999	protein_coding	GEMIN4	3886	4029	3805	1104	1468	1277	2756.32	-1.94832	0.126342	-15.421	1.18225e-53	5.21557e-51	4377.55	1135.09
ENSG00000183018.9	chr17	4498881	4539035	protein_coding	SPNS2	394	381	350	112	143	115	264.466	-1.94764	0.186387	-10.4494	1.47398e-25	9.33101e-24	419.73	109.203
ENSG00000163501.7	chr2	219054424	219060921	protein_coding	IHH	9	16	14	4	5	4	9.2836	-1.94329	0.813401	-2.38909	0.0168901	0.0409124	14.7255	3.84166
ENSG00000164687.11	chr8	81280536	81284777	protein_coding	FABP5	3989	3103	3504	860	1412	1242	2475.99	-1.93975	0.125377	-15.4714	5.41553e-54	2.46616e-51	3928.04	1023.95
ENSG00000255561.7	chr11	111874056	111881243	protein_coding	FDXACB1	164	146	134	47	59	41	104.337	-1.93923	0.265239	-7.31126	2.64653e-13	4.46368e-12	165.368	43.3055
ENSG00000112394.17	chr6	111087503	111231194	protein_coding	SLC16A10	214	197	213	47	89	74	146.401	-1.93286	0.227582	-8.49304	2.01308e-17	5.69513e-16	232.189	60.6134
ENSG00000108179.14	chr10	79347469	79355334	protein_coding	PPIF	2176	2008	2132	575	802	720	1483.92	-1.93127	0.120467	-16.0315	7.69519e-58	4.17819e-55	2350.72	617.111
ENSG00000115107.20	chr2	119223831	119265652	protein_coding	STEAP3	1553	1349	1476	443	641	384	1026.97	-1.9304	0.133676	-14.4409	2.85916e-47	8.07255e-45	1627	426.943
ENSG00000155846.17	chr5	149730298	149855022	protein_coding	PPARGC1B	1191	1104	1241	282	523	394	830.379	-1.92626	0.132534	-14.5341	7.37086e-48	2.31232e-45	1315.37	345.386
ENSG00000183605.17	chr10	119140767	119165714	protein_coding	SFXN4	1600	1511	1224	381	621	465	1022.14	-1.92596	0.15092	-12.7615	2.6904e-37	4.22004e-35	1618.56	425.713
ENSG00000247626.5	chr2	197705369	197708395	protein_coding	MARS2	983	981	954	260	412	315	687.899	-1.92248	0.134444	-14.2995	2.20509e-46	5.65987e-44	1088.73	287.07
ENSG00000261236.8	chr8	144262045	144291438	protein_coding	BOP1	11509	14700	11108	3664	5446	3672	8877.23	-1.91516	0.159922	-11.9756	4.77126e-33	5.38847e-31	14033.7	3720.79
ENSG00000048162.21	chr5	176383938	176388927	protein_coding	NOP16	2586	1629	1786	581	788	634	1402.21	-1.91294	0.157494	-12.1461	6.0159e-34	7.19716e-32	2215.5	588.921
ENSG00000130826.18	chrX	154762742	154777689	protein_coding	DKC1	8502	6248	7219	2126	3135	2158	5147.54	-1.91184	0.108319	-17.6501	1.01625e-69	1.30421e-66	8133.26	2161.82
ENSG00000117877.11	chr19	45406644	45410737	protein_coding	POLR1G	870	1074	789	267	427	253	650.442	-1.9078	0.19084	-9.99682	1.57374e-23	8.35207e-22	1027.41	273.478
ENSG00000158089.15	chr2	30910467	31155202	protein_coding	GALNT14	87	93	104	28	34	34	67.2423	-1.90136	0.321179	-5.91994	3.22065e-09	3.17721e-08	105.932	28.5531
ENSG00000164109.14	chr4	120055623	120066858	protein_coding	MAD2L1	3015	2462	2815	692	1160	987	1951.02	-1.89777	0.119816	-15.839	1.67529e-56	8.44644e-54	3076.53	825.502
ENSG00000198435.4	chr9	137299631	137302271	protein_coding	NRARP	1131	977	808	291	429	286	689.654	-1.8911	0.164551	-11.4925	1.43943e-30	1.27003e-28	1086.39	292.921
ENSG00000128050.9	chr4	56435741	56464578	protein_coding	PAICS	10321	8613	9602	2738	4500	2817	6748.54	-1.86758	0.0989355	-18.8768	1.77094e-79	8.33345e-76	10594.6	2902.5
ENSG00000145220.14	chr4	4267701	4290154	protein_coding	LYAR	2875	2232	2306	683	1124	804	1753.2	-1.86186	0.117235	-15.8814	8.51961e-57	4.45449e-54	2750.1	756.306
ENSG00000109743.11	chr4	15703065	15738313	protein_coding	BST1	23	40	13	6	18	5	18.4583	-1.85282	0.696823	-2.65895	0.00783852	0.0212026	29.0528	7.86373
ENSG00000110104.13	chr11	60842113	60851081	protein_coding	CCDC86	3520	3472	2804	989	1481	1025	2339.33	-1.84715	0.139851	-13.208	7.89446e-40	1.48595e-37	3661.13	1017.53
ENSG00000089685.15	chr17	78214186	78225636	protein_coding	BIRC5	7447	8534	7468	2095	3286	2977	5613.66	-1.84575	0.146298	-12.6164	1.71486e-36	2.52173e-34	8783.62	2443.69
ENSG00000258881.6	chr2	70939318	70995336	protein_coding	AC007040.11	45	64	43	23	22	9	36.7471	-1.84052	0.492156	-3.73971	0.000184232	0.000765983	57.3719	16.1224
ENSG00000073111.14	chr3	127598410	127622436	protein_coding	MCM2	3691	4014	4329	1045	1650	1598	2874.56	-1.83741	0.150733	-12.1899	3.51973e-34	4.3207e-32	4492.03	1257.09
ENSG00000225526.6	chr3	12514934	12561059	protein_coding	MKRN2OS	24	38	24	4	23	7	20.7439	-1.82014	0.642014	-2.83505	0.00458182	0.0132926	32.5577	8.93003
ENSG00000181856.15	chr17	7281718	7288257	protein_coding	SLC2A4	86	117	65	38	35	24	65.2448	-1.80392	0.397213	-4.54144	5.58701e-06	3.15109e-05	101.284	29.2053
ENSG00000023839.12	chr10	99782640	99852594	protein_coding	ABCC2	50	50	49	13	18	23	35.8157	-1.80118	0.431381	-4.17538	2.97487e-05	0.000145366	55.5907	16.0408
ENSG00000122035.7	chr13	27270830	27275192	protein_coding	RASL11A	122	97	129	32	62	35	82.8043	-1.801	0.286669	-6.28249	3.33185e-10	3.79626e-09	128.866	36.7422
ENSG00000277957.1	chr17	7563287	7578715	protein_coding	SENP3-EIF4A1	31	28	29	11	17	5	21.0838	-1.7895	0.562082	-3.18369	0.00145409	0.00487701	32.7467	9.42095
ENSG00000196497.17	chr14	24180219	24188869	protein_coding	IPO4	37	20	31	7	17	9	20.7845	-1.78825	0.55363	-3.23005	0.0012377	0.00422757	32.3168	9.25211
ENSG00000136718.10	chr2	130342877	130347967	protein_coding	IMP4	6301	6245	5733	1919	2937	1969	4402.98	-1.78286	0.114853	-15.523	2.42406e-54	1.14068e-51	6823.28	1982.67
ENSG00000137124.8	chr9	38392702	38398661	protein_coding	ALDH1B1	2778	3831	3144	914	1658	1173	2373.8	-1.76622	0.170816	-10.3399	4.64798e-25	2.79215e-23	3669.5	1078.11
ENSG00000160193.12	chr21	42843094	42879568	protein_coding	WDR4	1594	1539	1799	461	740	652	1187.97	-1.76336	0.134442	-13.1162	2.65933e-39	4.75213e-37	1835.29	540.652
ENSG00000179041.4	chr8	66429014	66430733	protein_coding	RRS1	4081	3105	3784	1153	1654	1285	2630.05	-1.76268	0.103716	-16.9953	8.89189e-65	8.36846e-62	4062.17	1197.94
ENSG00000165480.16	chr13	21153595	21176552	protein_coding	SKA3	1094	978	1160	300	452	454	777.593	-1.76204	0.154914	-11.3743	5.61571e-30	4.77573e-28	1200.79	354.396
ENSG00000184220.12	chr3	99817837	100181732	protein_coding	CMSS1	1575	1238	1423	416	690	508	1019.03	-1.74677	0.115533	-15.1193	1.20821e-51	4.60982e-49	1570.4	467.661
ENSG00000196584.3	chr7	152644776	152676141	protein_coding	XRCC2	1209	929	1151	286	475	484	791.052	-1.74251	0.169107	-10.3042	6.74709e-25	4.01893e-23	1217.96	364.143
ENSG00000159399.10	chr2	74834127	74893359	protein_coding	HK2	3408	3226	3308	1013	1604	1202	2406.84	-1.73774	0.100268	-17.3308	2.75339e-67	2.98997e-64	3703.46	1110.22
ENSG00000133119.13	chr13	33818069	33966558	protein_coding	RFC3	1894	1443	1854	448	809	730	1248.91	-1.73637	0.15167	-11.4484	2.39649e-30	2.07553e-28	1921.35	576.476
ENSG00000197472.15	chr1	246945547	247008093	protein_coding	ZNF695	195	183	181	63	66	81	135.76	-1.73102	0.258423	-6.69839	2.10727e-11	2.8251e-10	208.273	63.2465
ENSG00000053372.5	chr1	19251805	19260128	protein_coding	MRTO4	5265	5158	5071	1575	2643	1804	3759.07	-1.73079	0.104934	-16.4941	4.04433e-61	3.00494e-58	5778.13	1740.02
ENSG00000149328.15	chr11	134331874	134378341	protein_coding	GLB1L2	1077	1189	1118	318	500	487	823.937	-1.72737	0.166583	-10.3694	3.4157e-25	2.07843e-23	1265.59	382.281
ENSG00000071539.14	chr5	892884	919357	protein_coding	TRIP13	4294	3270	3846	1094	1636	1617	2751.93	-1.72689	0.138982	-12.4253	1.90576e-35	2.51436e-33	4226.5	1277.37
ENSG00000121152.10	chr2	96335766	96377091	protein_coding	NCAPH	3782	3367	3545	994	1575	1541	2590.65	-1.72479	0.139839	-12.3341	5.93513e-35	7.61694e-33	3977.67	1203.62
ENSG00000138442.10	chr2	202874261	203014798	protein_coding	WDR12	3357	2656	2720	912	1533	962	2111.71	-1.72172	0.120076	-14.3385	1.25672e-46	3.41175e-44	3241.32	982.108
ENSG00000165732.13	chr10	68956170	68985068	protein_coding	DDX21	22325	20159	23151	6491	10782	8331	15913.2	-1.7156	0.093092	-18.429	7.68609e-76	1.80841e-72	24398.3	7428.22
ENSG00000228727.9	chr6	31762996	31764851	protein_coding	SAPCD1	28	21	52	9	11	18	24.282	-1.71473	0.578188	-2.96569	0.00302	0.00925605	37.1404	11.4236
ENSG00000189007.16	chr6	143422832	143450695	protein_coding	ADAT2	1422	988	1133	381	571	420	855.144	-1.71269	0.137014	-12.5001	7.45221e-36	1.06265e-33	1310.27	400.019
ENSG00000125454.12	chr17	75272981	75289510	protein_coding	SLC25A19	520	411	411	146	220	157	325.252	-1.71027	0.167294	-10.2231	1.56192e-24	8.99987e-23	498.186	152.319
ENSG00000205704.7	chr22	41952174	41958933	protein_coding	LINC00634	79	68	47	28	24	22	47.4241	-1.70464	0.41086	-4.14895	3.33997e-05	0.000161917	72.3797	22.4685
ENSG00000123600.21	chr2	171315746	171434802	protein_coding	METTL8	3661	3279	3754	1131	1739	1330	2599.29	-1.69966	0.0939417	-18.0928	3.63461e-73	7.32998e-70	3974.76	1223.82
ENSG00000276043.5	chr19	4903080	4962154	protein_coding	UHRF1	2017	2100	2149	642	925	889	1530.57	-1.69507	0.141627	-11.9686	5.19058e-33	5.81551e-31	2338.5	722.649
ENSG00000166166.13	chr14	103529196	103537073	protein_coding	TRMT61A	1263	1193	1132	376	656	404	875.159	-1.69351	0.134895	-12.5543	3.76408e-36	5.4781e-34	1337.57	412.75
ENSG00000156970.13	chr15	40161023	40221123	protein_coding	BUB1B	3930	3080	3557	1059	1626	1470	2566.65	-1.68789	0.12174	-13.8647	1.03636e-43	2.35972e-41	3917.08	1216.21
ENSG00000100749.9	chr14	96797304	96954846	protein_coding	VRK1	1329	1100	1454	372	553	597	943.746	-1.68343	0.169709	-9.91953	3.42367e-23	1.75116e-21	1439.03	448.461
ENSG00000132763.15	chr1	45500300	45513382	protein_coding	MMACHC	977	1028	1015	348	532	336	740.266	-1.67578	0.142135	-11.7901	4.39083e-32	4.52448e-30	1127.77	352.765
ENSG00000142207.7	chr21	32311018	32393012	protein_coding	URB1	6969	6982	7358	2127	3523	2911	5216.5	-1.67422	0.114642	-14.6039	2.65046e-48	8.9087e-46	7944.13	2488.87
ENSG00000130810.20	chr19	10106362	10112012	protein_coding	PPAN	518	436	437	175	190	180	340.038	-1.67294	0.184788	-9.05329	1.38724e-19	4.92054e-18	517.044	163.032
ENSG00000105675.9	chr19	35550031	35563658	protein_coding	ATP4A	49	36	46	11	34	10	31.683	-1.67171	0.487626	-3.42825	0.000607481	0.00222864	48.4563	14.9097
ENSG00000140854.13	chr16	57735739	57757244	protein_coding	KATNB1	2578	2663	2040	880	1239	815	1791.02	-1.66979	0.158466	-10.5372	5.8222e-26	3.85878e-24	2725.38	856.663
ENSG00000175768.13	chr9	37582646	37592604	protein_coding	TOMM5	115	161	124	25	79	63	98.8234	-1.66899	0.346393	-4.81819	1.44869e-06	9.11774e-06	150.667	46.9797
ENSG00000184178.16	chr4	52872982	53366066	protein_coding	SCFD2	482	461	463	170	256	146	344.841	-1.65952	0.173036	-9.59065	8.75322e-22	3.89808e-20	523.966	165.715
ENSG00000115850.10	chr2	135787850	135837184	protein_coding	LCT	19	14	19	6	4	10	12.7217	-1.6595	0.718005	-2.31126	0.0208182	0.0487462	19.2254	6.21804
ENSG00000082516.9	chr5	154887411	154938211	protein_coding	GEMIN5	4523	4123	4346	1345	2243	1699	3183.63	-1.65685	0.0984213	-16.8343	1.36861e-63	1.20754e-60	4834.62	1532.64
ENSG00000140263.15	chr15	45023147	45077185	protein_coding	SORD	3239	3340	3133	1029	1748	1207	2389.04	-1.65551	0.117969	-14.0334	9.73143e-45	2.3686e-42	3627.42	1150.65
ENSG00000186193.9	chr9	137062127	137070557	protein_coding	SAPCD2	2156	2037	1832	663	1058	738	1480.22	-1.6552	0.124086	-13.3391	1.3702e-40	2.72438e-38	2247.28	713.16
ENSG00000166508.18	chr7	100092728	100101940	protein_coding	MCM7	11326	11102	11033	3594	5246	4682	8222.67	-1.65294	0.115395	-14.3242	1.54604e-46	4.118e-44	12477.2	3968.15
ENSG00000145386.11	chr4	121816444	121823883	protein_coding	CCNA2	3596	3746	3918	1062	1885	1659	2768.87	-1.65198	0.142031	-11.6311	2.86405e-31	2.67761e-29	4201.27	1336.48
ENSG00000132768.14	chr1	43970000	43973369	protein_coding	DPH2	2109	1876	1665	683	966	646	1387.55	-1.65174	0.13855	-11.9217	9.12465e-33	9.75853e-31	2104.97	670.132
ENSG00000166450.13	chr15	55611544	55743152	protein_coding	PRTG	326	312	468	103	200	151	270.391	-1.64988	0.213788	-7.71736	1.18761e-14	2.36468e-13	410.329	130.453
ENSG00000183873.18	chr3	38548057	38649687	protein_coding	SCN5A	186	181	131	61	81	61	122.97	-1.64483	0.265149	-6.2034	5.52572e-10	6.15194e-09	186.262	59.6785
ENSG00000065183.16	chr1	117929720	117966543	protein_coding	WDR3	4084	3462	4023	1255	1985	1495	2835.8	-1.64125	0.0914504	-17.9469	5.07502e-72	7.84781e-69	4294.82	1376.78
ENSG00000114767.7	chr3	51933429	51941904	protein_coding	RRP9	2730	2530	2413	927	1303	909	1888.49	-1.63987	0.11861	-13.8257	1.78265e-43	3.99455e-41	2859.14	917.828
ENSG00000126368.6	chr17	40092793	40100589	protein_coding	NR1D1	305	236	277	86	168	87	199.97	-1.63824	0.208813	-7.84548	4.31286e-15	9.08725e-14	303.105	96.8346
ENSG00000115053.17	chr2	231453531	231483641	protein_coding	NCL	65514	66677	67605	21884	36199	24825	49260.1	-1.63611	0.0998921	-16.3788	2.71006e-60	1.91289e-57	74539.9	23980.3
ENSG00000162377.6	chr1	52684449	52698347	protein_coding	COA7	3463	3269	3217	1086	1690	1325	2451.17	-1.63352	0.10611	-15.3946	1.77825e-53	7.60713e-51	3707.45	1194.88
ENSG00000104738.18	chr8	47960185	47978160	protein_coding	MCM4	8861	8000	9995	2665	4214	4134	6599.99	-1.62866	0.141431	-11.5156	1.10117e-30	9.77685e-29	9974.19	3225.79
ENSG00000182774.13	chr15	82536750	82540459	protein_coding	RPS17	934	612	768	324	364	246	565.656	-1.628	0.188323	-8.64471	5.39419e-18	1.61677e-16	854.163	277.148
ENSG00000026559.14	chr20	51003656	51023107	protein_coding	KCNG1	368	461	293	138	232	107	279.537	-1.62722	0.257799	-6.31196	2.75529e-10	3.17263e-09	422.617	136.458
ENSG00000170515.14	chr12	56104537	56113910	protein_coding	PA2G4	8284	7656	7492	2683	4014	2991	5777.21	-1.62716	0.0976563	-16.6621	2.47147e-62	2.05234e-59	8728.58	2825.85
ENSG00000185760.17	chr6	72621792	73198853	protein_coding	KCNQ5	26	23	18	12	9	6	16.6198	-1.62215	0.626892	-2.58761	0.00966447	0.0254635	24.9871	8.25254
ENSG00000112118.20	chr6	52264014	52284881	protein_coding	MCM3	6178	5700	6068	1918	2917	2598	4427.52	-1.61819	0.11306	-14.3126	1.82521e-46	4.77157e-44	6679.02	2176.01
ENSG00000085840.13	chr1	52372829	52404423	protein_coding	ORC1	920	954	1119	278	452	508	739.349	-1.61749	0.195956	-8.25434	1.5274e-16	3.86421e-15	1115.14	363.556
ENSG00000198298.13	chr10	43606419	43617904	protein_coding	ZNF485	245	153	213	76	94	80	149.588	-1.61321	0.236277	-6.82762	8.63329e-12	1.22957e-10	225.154	74.0224
ENSG00000124743.6	chr6	53647916	53665756	protein_coding	KLHL31	54	26	37	10	17	21	28.5002	-1.61031	0.502671	-3.20351	0.00135765	0.00458516	42.8926	14.1077
ENSG00000131153.9	chr16	85676198	85690073	protein_coding	GINS2	968	908	969	286	453	446	703.123	-1.61015	0.157613	-10.2158	1.68456e-24	9.66702e-23	1059.15	347.099
ENSG00000243056.2	chr5	140547662	140549576	protein_coding	EIF4EBP3	38	27	38	2	23	20	25.1786	-1.60629	0.626338	-2.56457	0.0103302	0.0269709	38.0437	12.3135
ENSG00000065328.17	chr10	13161558	13211110	protein_coding	MCM10	1773	1303	2041	448	761	909	1255.59	-1.60364	0.213539	-7.50983	5.92039e-14	1.08402e-12	1889.33	621.861
ENSG00000180198.17	chr1	28505943	28539300	protein_coding	RCC1	6162	6595	5681	2090	3634	2179	4584.34	-1.60269	0.135855	-11.797	4.04249e-32	4.19616e-30	6898.25	2270.42
ENSG00000166851.15	chr16	23677656	23690367	protein_coding	PLK1	5206	4879	4583	1700	2346	2080	3635.56	-1.60084	0.12111	-13.218	6.90501e-40	1.33532e-37	5467.75	1803.37
ENSG00000130713.16	chr9	130693721	130704894	protein_coding	EXOSC2	3739	3249	3320	1169	1820	1366	2550.37	-1.59671	0.0989036	-16.1441	1.24948e-58	7.66907e-56	3833.35	1267.4
ENSG00000197299.13	chr15	90717346	90816166	protein_coding	BLM	716	538	928	182	353	382	535.975	-1.59388	0.235999	-6.75375	1.44074e-11	1.97849e-10	805.219	266.731
ENSG00000177602.5	chr17	3723903	3726699	protein_coding	HASPIN	412	495	473	153	222	210	344.418	-1.58866	0.192298	-8.26145	1.43912e-16	3.66717e-15	516.845	171.99
ENSG00000120942.14	chr1	11273198	11296049	protein_coding	UBIAD1	1592	1400	1653	553	844	581	1150.2	-1.58504	0.109699	-14.4489	2.54688e-47	7.49047e-45	1725.31	575.091
ENSG00000058804.12	chr1	53765478	53838463	protein_coding	NDC1	3622	2952	3389	1089	1704	1435	2465.04	-1.5832	0.107754	-14.6926	7.18546e-49	2.53593e-46	3696.23	1233.85
ENSG00000052749.14	chr10	97356358	97426076	protein_coding	RRP12	10016	11266	9735	3504	5807	4126	7752.82	-1.5781	0.128207	-12.3089	8.10764e-35	1.02192e-32	11615.8	3889.8
ENSG00000188312.14	chr9	92325953	92620529	protein_coding	CENPP	229	220	226	97	116	74	168.106	-1.57561	0.223998	-7.03402	2.00663e-12	3.06907e-11	251.51	84.701
ENSG00000213221.5	chr9	136359480	136363744	protein_coding	DNLZ	18	39	20	5	18	12	19.5643	-1.57313	0.636551	-2.47133	0.0134611	0.0338555	29.4156	9.7131
ENSG00000109084.14	chr17	28319200	28328685	protein_coding	TMEM97	2544	2443	2281	778	1426	966	1810.82	-1.57175	0.123906	-12.685	7.16079e-37	1.08698e-34	2710.8	910.842
ENSG00000163528.13	chr3	14112077	14124870	protein_coding	CHCHD4	913	847	927	331	485	338	668.174	-1.57175	0.126193	-12.4551	1.31158e-35	1.76339e-33	999.847	336.502
ENSG00000136261.15	chr7	16646131	16706523	protein_coding	BZW2	3162	2846	3124	1119	1636	1162	2269.42	-1.57164	0.0977418	-16.0795	3.55298e-58	2.0063e-55	3395.98	1142.86
ENSG00000165684.5	chr9	136375577	136400170	protein_coding	SNAPC4	2839	2572	2799	1031	1435	1062	2043.69	-1.56394	0.102619	-15.2402	1.91166e-52	7.71054e-50	3053.76	1033.62
ENSG00000118965.16	chr2	19910263	19990105	protein_coding	WDR35	2857	2108	3071	747	1421	1302	1986.9	-1.56327	0.16809	-9.30024	1.40128e-20	5.52567e-19	2969.26	1004.54
ENSG00000111641.12	chr12	6556863	6568691	protein_coding	NOP2	81	106	67	29	45	37	64.0795	-1.56187	0.351287	-4.44613	8.74323e-06	4.76005e-05	95.7712	32.3879
ENSG00000172366.20	chr16	636817	648474	protein_coding	MCRIP2	715	649	646	232	333	300	501.244	-1.56018	0.149422	-10.4414	1.6035e-25	1.01056e-23	748.337	254.15
ENSG00000171453.20	chr6	43509702	43562419	protein_coding	POLR1C	1518	962	1179	470	671	433	904.462	-1.55756	0.157518	-9.88814	4.6865e-23	2.33779e-21	1349.98	458.947
ENSG00000072274.13	chr3	196027183	196082096	protein_coding	TFRC	12391	9952	10313	3902	6511	3896	8122.31	-1.55623	0.115319	-13.495	1.67405e-41	3.5807e-39	12123	4121.59
ENSG00000100162.15	chr22	41938737	41947152	protein_coding	CENPM	841	648	677	221	389	332	538.27	-1.55521	0.160091	-9.71455	2.61395e-22	1.21385e-20	803.346	273.195
ENSG00000269343.9	chr19	57819721	57846238	protein_coding	ZNF587B	1785	1818	1973	638	930	855	1395.19	-1.54728	0.13424	-11.5262	9.73229e-31	8.69562e-29	2078.73	711.651
ENSG00000129673.10	chr17	76453351	76470117	protein_coding	AANAT	47	57	42	18	30	17	36.7805	-1.5452	0.420188	-3.6774	0.000235628	0.000951475	54.8627	18.6983
ENSG00000135763.10	chr1	229626247	229660200	protein_coding	URB2	3144	2999	3201	1080	1690	1333	2337.5	-1.54161	0.102564	-15.0308	4.61657e-51	1.71506e-48	3479.74	1195.26
ENSG00000163811.12	chr2	28894667	28948219	protein_coding	WDR43	11142	9900	11049	3859	6094	4173	8013.24	-1.54148	0.0853818	-18.0539	7.34878e-73	1.29678e-69	11928.9	4097.57
ENSG00000149634.5	chr20	45886491	45887622	protein_coding	SPATA25	24	25	24	10	13	9	18.3339	-1.53984	0.556426	-2.76738	0.00565094	0.0159517	27.2639	9.40396
ENSG00000148229.13	chr9	113407235	113410675	protein_coding	POLE3	3583	3366	3603	1226	1815	1572	2639.95	-1.53979	0.110227	-13.9693	2.40128e-44	5.74558e-42	3928.33	1351.57
ENSG00000244165.2	chr19	10111693	10115372	protein_coding	P2RY11	229	214	194	85	101	91	159.921	-1.53602	0.223769	-6.86433	6.68024e-12	9.64264e-11	237.523	82.3186
ENSG00000174371.17	chr1	241847967	241895148	protein_coding	EXO1	1269	1042	1487	430	593	620	945.952	-1.53573	0.166985	-9.19677	3.68874e-20	1.37762e-18	1406.25	485.651
ENSG00000159131.17	chr21	33503931	33543491	protein_coding	GART	8106	8035	7828	2902	4406	3280	6013.55	-1.53504	0.101012	-15.1967	3.72016e-52	1.45882e-49	8941.64	3085.46
ENSG00000120254.16	chr6	150865679	151101887	protein_coding	MTHFD1L	2972	2645	2967	933	1462	1381	2148.08	-1.52972	0.131127	-11.666	1.90208e-31	1.84175e-29	3190.79	1105.37
ENSG00000152147.11	chr2	38751534	38785002	protein_coding	GEMIN6	1617	1140	1258	535	795	447	1000.42	-1.52823	0.158957	-9.6141	6.97155e-22	3.13431e-20	1485.72	515.134
ENSG00000106785.15	chr9	98069275	98119222	protein_coding	TRIM14	1896	2030	2169	721	1015	947	1532.31	-1.52685	0.140214	-10.8894	1.29468e-27	9.42116e-26	2274.73	789.887
ENSG00000148459.16	chr10	26697701	26746798	protein_coding	PDSS1	786	487	651	200	329	315	477.808	-1.52537	0.18906	-8.06815	7.13725e-16	1.66815e-14	709.096	246.52
ENSG00000204856.12	chr12	110468415	110490385	protein_coding	FAM216A	1122	647	785	339	492	294	633.824	-1.52458	0.18893	-8.06957	7.05479e-16	1.65711e-14	940.547	327.101
ENSG00000186687.16	chr5	131170944	131205428	protein_coding	LYRM7	1253	1106	1507	440	657	605	966.57	-1.52332	0.148565	-10.2536	1.14058e-24	6.68117e-23	1433.91	499.226
ENSG00000116922.15	chr1	37681570	37692249	protein_coding	C1orf109	1911	1581	1534	630	983	629	1258.91	-1.52316	0.128419	-11.8609	1.88901e-32	1.99009e-30	1868.08	649.739
ENSG00000130204.13	chr19	44890569	44903689	protein_coding	TOMM40	10864	11224	9027	3887	5824	4203	7847.96	-1.52145	0.132814	-11.4555	2.20763e-30	1.92377e-28	11641	4054.9
ENSG00000164045.12	chr3	48157146	48188417	protein_coding	CDC25A	851	959	1035	293	492	483	716.447	-1.5209	0.17953	-8.47157	2.42104e-17	6.7412e-16	1062.65	370.242
ENSG00000166803.14	chr15	64364304	64387687	protein_coding	PCLAF	134	184	235	41	110	101	139.28	-1.51966	0.325985	-4.66176	3.1352e-06	1.848e-05	206.747	71.8137
ENSG00000173848.19	chr10	5412557	5459056	protein_coding	NET1	1094	987	1112	360	535	517	800.973	-1.51838	0.144561	-10.5034	8.33221e-26	5.42054e-24	1187.14	414.808
ENSG00000138035.15	chr2	55634061	55693863	protein_coding	PNPT1	5702	4015	4581	1657	2795	1940	3568.26	-1.51746	0.117323	-12.934	2.89371e-38	4.86316e-36	5289.32	1847.19
ENSG00000114738.11	chr3	50611520	50649291	protein_coding	MAPKAPK3	1285	1182	1657	486	732	611	1032.52	-1.51732	0.146221	-10.3769	3.1576e-25	1.92969e-23	1530.21	534.822
ENSG00000151576.10	chr3	114005833	114088422	protein_coding	QTRT2	1803	1398	1725	567	910	718	1231.51	-1.515	0.114656	-13.2134	7.33921e-40	1.4001e-37	1824.55	638.476
ENSG00000093009.11	chr22	19479457	19520612	protein_coding	CDC45	977	698	924	294	427	424	648.798	-1.51323	0.162826	-9.29354	1.49242e-20	5.83616e-19	960.557	337.04
ENSG00000163584.18	chr3	170864875	170870208	protein_coding	RPL22L1	5769	2833	4621	1560	2279	1954	3272.06	-1.51318	0.182435	-8.29435	1.09178e-16	2.83321e-15	4845.94	1698.18
ENSG00000213397.12	chrX	153447668	153495516	protein_coding	HAUS7	90	60	80	46	27	24	57.5562	-1.51272	0.415507	-3.64067	0.00027193	0.00108228	84.8885	30.2239
ENSG00000185838.14	chr22	19783223	19854939	protein_coding	GNB1L	162	150	124	42	78	77	109.964	-1.50478	0.280303	-5.36841	7.94316e-08	6.22965e-07	162.687	57.2403
ENSG00000035499.13	chr5	60596912	60700190	protein_coding	DEPDC1B	691	557	686	230	333	299	484.999	-1.50466	0.147803	-10.1802	2.43e-24	1.37768e-22	716.878	253.12
ENSG00000161179.14	chr22	21628089	21630064	protein_coding	YDJC	3866	3021	2889	1245	1892	1270	2455.24	-1.50271	0.127823	-11.7561	6.56654e-32	6.52816e-30	3629.61	1280.87
ENSG00000128059.8	chr4	56393362	56435615	protein_coding	PPAT	2844	2224	3220	1037	1614	1089	2075.58	-1.49795	0.125631	-11.9235	8.93214e-33	9.62557e-31	3065.68	1085.47
ENSG00000120158.12	chr9	4792944	4885917	protein_coding	RCL1	881	754	832	349	458	305	621.395	-1.49226	0.14313	-10.4259	1.88797e-25	1.17931e-23	916.47	326.319
ENSG00000100029.18	chr22	30576625	30607083	protein_coding	PES1	8788	9628	8791	3345	5311	3887	6910.31	-1.48179	0.118461	-12.5087	6.69492e-36	9.6441e-34	10177.2	3643.46
ENSG00000167183.3	chr17	47951967	47957883	protein_coding	PRR15L	25	18	20	10	9	9	15.9024	-1.48041	0.604537	-2.44884	0.0143318	0.0357019	23.3214	8.48339
ENSG00000135372.9	chr11	34105617	34147670	protein_coding	NAT10	6106	7276	6747	2444	3923	2946	5122.88	-1.47867	0.132329	-11.1742	5.45634e-29	4.30319e-27	7540.47	2705.28
ENSG00000125630.16	chr2	112541915	112579818	protein_coding	POLR1B	6752	5723	6437	2297	3748	2668	4773.91	-1.4756	0.0863485	-17.0888	1.79706e-65	1.81208e-62	7023.01	2524.81
ENSG00000178035.13	chr3	49024325	49029447	protein_coding	IMPDH2	13570	14899	14752	5363	8623	6080	10985.6	-1.47294	0.113259	-13.0051	1.14384e-38	1.99353e-36	16152.8	5818.45
ENSG00000178821.13	chr1	1917590	1919279	protein_coding	TMEM52	511	365	355	187	213	156	310.571	-1.47175	0.205788	-7.15177	8.56688e-13	1.36039e-11	456.092	165.049
ENSG00000167721.11	chr17	2322396	2336657	protein_coding	TSR1	5892	4802	5393	2033	3150	2230	4062.08	-1.4701	0.089847	-16.3623	3.55596e-60	2.39045e-57	5969.43	2154.73
ENSG00000161980.6	chr16	46407	53608	protein_coding	POLR3K	521	343	345	157	239	160	304.303	-1.4688	0.197238	-7.44686	9.55882e-14	1.70166e-12	447.036	161.57
ENSG00000257950.3	chr17	3663063	3696194	protein_coding	P2RX5-TAX1BP3	39	29	35	8	26	15	25.8497	-1.46792	0.495235	-2.96408	0.00303585	0.00930058	38.1269	13.5725
ENSG00000151503.13	chr11	134150113	134225454	protein_coding	NCAPD3	3800	3422	3846	1393	1985	1693	2801.75	-1.4678	0.104062	-14.105	3.53894e-45	8.76476e-43	4114.97	1488.53
ENSG00000275464.5	chr21	5130871	5154658	protein_coding	CH507-9B2.5	1682	1532	1423	615	960	584	1176.29	-1.46641	0.135071	-10.8566	1.85536e-27	1.32955e-25	1727.69	624.897
ENSG00000101361.17	chr20	2652593	2658393	protein_coding	NOP56	14638	9464	11207	4670	6680	4800	8877.83	-1.46578	0.129852	-11.288	1.50402e-29	1.2273e-27	13035.6	4720.02
ENSG00000163938.17	chr3	52681156	52694497	protein_coding	GNL3	9980	6408	7080	3165	4852	2834	5904.32	-1.4641	0.152911	-9.57482	1.02038e-21	4.52978e-20	8667.14	3141.51
ENSG00000116120.11	chr2	222566899	222656092	protein_coding	FARSB	4216	3699	3938	1377	2378	1777	3003.37	-1.46125	0.10118	-14.4422	2.80831e-47	8.07255e-45	4407	1599.74
ENSG00000117724.13	chr1	214603195	214664571	protein_coding	CENPF	12557	12893	16964	4965	7798	6870	10756.8	-1.46001	0.142639	-10.2357	1.37136e-24	7.99139e-23	15778.3	5735.37
ENSG00000105676.14	chr19	19033575	19060311	protein_coding	ARMC6	2777	2943	2224	1146	1492	1046	2029.22	-1.45886	0.162279	-8.98982	2.47627e-19	8.56801e-18	2975.64	1082.8
ENSG00000012048.23	chr17	43044295	43170245	protein_coding	BRCA1	1635	1323	2573	496	871	1157	1391.73	-1.45885	0.409434	-3.56309	0.000366519	0.00141409	2040.95	742.52
ENSG00000155189.12	chr8	6708642	6761503	protein_coding	AGPAT5	3073	2712	2979	1006	1684	1389	2221.47	-1.45862	0.111797	-13.0471	6.60544e-39	1.16561e-36	3257.86	1185.08
ENSG00000122140.11	chr9	135499984	135504673	protein_coding	MRPS2	2662	2817	2246	1019	1537	1061	1972.19	-1.45798	0.143619	-10.1517	3.25492e-24	1.8234e-22	2891.9	1052.49
ENSG00000117597.18	chr1	209827972	209857565	protein_coding	UTP25	2083	1572	2037	680	1177	800	1436.21	-1.45792	0.116744	-12.4882	8.66351e-36	1.20556e-33	2106.25	766.171
ENSG00000214160.10	chr3	184242301	184249548	protein_coding	ALG3	2682	2506	2054	1017	1433	924	1843.83	-1.45706	0.150126	-9.70554	2.85549e-22	1.32167e-20	2703.01	984.648
ENSG00000121057.13	chr17	57085092	57121346	protein_coding	AKAP1	3275	3028	2571	1093	1882	1211	2257.95	-1.45629	0.135054	-10.783	4.14206e-27	2.90913e-25	3310.26	1205.63
ENSG00000277161.2	chr17	36534987	36539310	protein_coding	PIGW	1686	1108	1278	566	782	538	1028.02	-1.44774	0.150181	-9.63997	5.42049e-22	2.4526e-20	1504.12	551.913
ENSG00000168496.4	chr11	61792911	61797238	protein_coding	FEN1	2092	2013	2395	745	1193	1097	1652.43	-1.44751	0.138209	-10.4733	1.14546e-25	7.38375e-24	2418.15	886.722
ENSG00000154743.19	chr3	12484421	12541549	protein_coding	TSEN2	708	502	728	245	341	309	489.538	-1.44472	0.164489	-8.78309	1.59046e-18	5.02293e-17	715.6	263.476
ENSG00000182199.11	chr12	57229573	57234935	protein_coding	SHMT2	3326	3157	3269	1229	1987	1398	2484.94	-1.44096	0.0989262	-14.566	4.61943e-48	1.51657e-45	3632.51	1337.37
ENSG00000171794.4	chr10	133230217	133231558	protein_coding	UTF1	1103	790	554	341	588	248	622.092	-1.4367	0.254315	-5.64931	1.61098e-08	1.42763e-07	908.775	335.408
ENSG00000160223.17	chr21	44217014	44240966	protein_coding	ICOSLG	186	192	155	45	147	73	136.165	-1.43615	0.298466	-4.81179	1.49586e-06	9.3812e-06	199.399	72.9315
ENSG00000116014.10	chr19	917287	921005	protein_coding	KISS1R	2512	2003	1093	869	1399	449	1432.99	-1.43389	0.497094	-2.88453	0.00391996	0.0116183	2091.82	774.168
ENSG00000153107.13	chr2	111611639	111884690	protein_coding	ANAPC1	6395	6134	7144	2341	3881	3106	5014.67	-1.4338	0.109298	-13.1183	2.58784e-39	4.68366e-37	7320.11	2709.24
ENSG00000081985.13	chr1	67307364	67398724	protein_coding	IL12RB2	35	30	28	10	8	24	23.7934	-1.43256	0.592213	-2.41899	0.0155638	0.0382776	34.6046	12.9822
ENSG00000132326.12	chr2	238244044	238290102	protein_coding	PER2	359	429	382	157	217	181	300.83	-1.42804	0.189818	-7.52323	5.34411e-14	9.83608e-13	438.534	163.127
ENSG00000087269.16	chr4	2937933	2963406	protein_coding	NOP14	3362	3625	3586	1353	2053	1629	2709.89	-1.42635	0.118493	-12.0374	2.26015e-33	2.61529e-31	3950.08	1469.71
ENSG00000143228.13	chr1	163266576	163355764	protein_coding	NUF2	1888	1148	1515	497	846	801	1150.86	-1.42437	0.175934	-8.09608	5.67562e-16	1.33985e-14	1676.82	624.891
ENSG00000144381.18	chr2	197486584	197516737	protein_coding	HSPD1	61679	50296	63614	21792	36158	25836	44670	-1.42387	0.0907072	-15.6975	1.57427e-55	7.66346e-53	65083.2	24256.7
ENSG00000112742.10	chr6	80003887	80042527	protein_coding	TTK	1908	1371	1928	667	962	820	1321	-1.42246	0.132758	-10.7147	8.68758e-27	6.0415e-25	1923.65	718.348
ENSG00000111845.5	chr6	10694972	10709782	protein_coding	PAK1IP1	1996	1259	1540	638	979	657	1214.73	-1.42161	0.146142	-9.72757	2.30019e-22	1.07523e-20	1768.96	660.506
ENSG00000101945.17	chrX	48695554	48709016	protein_coding	SUV39H1	1062	1155	1169	435	596	574	869.253	-1.41861	0.153601	-9.23565	2.56729e-20	9.82179e-19	1264.88	473.627
ENSG00000171960.12	chr1	42658335	42676758	protein_coding	PPIH	960	528	723	270	424	353	559.118	-1.4135	0.186206	-7.59104	3.17343e-14	5.95736e-13	812.851	305.386
ENSG00000126500.4	chr11	64035931	64119173	protein_coding	FLRT1	84	54	74	28	28	42	53.9343	-1.41197	0.380921	-3.70672	0.000209962	0.000858393	78.1743	29.6943
ENSG00000181163.14	chr5	171387116	171411810	protein_coding	NPM1	57842	47584	54049	20608	33619	22663	40715	-1.41137	0.0849953	-16.6053	6.38347e-62	5.00642e-59	59181.3	22248.8
ENSG00000171790.15	chr1	41015597	41023237	protein_coding	SLFNL1	26	50	37	19	24	12	29.4674	-1.41083	0.507054	-2.7824	0.0053959	0.0153281	42.8362	16.0986
ENSG00000131634.14	chr16	1528688	1555580	protein_coding	TMEM204	17	54	53	14	21	25	32.3984	-1.40957	0.558871	-2.52217	0.0116635	0.0299424	47.0777	17.7192
ENSG00000100714.17	chr14	64388031	64463457	protein_coding	MTHFD1	6079	6012	6694	2331	3779	2954	4815.71	-1.40919	0.10496	-13.4261	4.25481e-41	8.96494e-39	6997.15	2634.27
ENSG00000121897.15	chr4	39459004	39485109	protein_coding	LIAS	750	621	797	268	441	334	553.145	-1.40875	0.135917	-10.3648	3.58693e-25	2.17325e-23	803.696	302.594
ENSG00000160049.12	chr1	10456522	10472529	protein_coding	DFFA	7714	8280	7883	2942	4849	3787	6142.59	-1.4083	0.118232	-11.9113	1.03388e-32	1.09739e-30	8923.64	3361.55
ENSG00000265681.8	chr18	49488453	49492508	protein_coding	RPL17	1255	1065	1154	511	640	500	889.082	-1.40737	0.129684	-10.8523	1.94543e-27	1.38705e-25	1290.57	487.592
ENSG00000183150.8	chr12	12660890	12696207	protein_coding	GPR19	44	25	57	12	33	17	31.7169	-1.40713	0.483287	-2.91159	0.00359594	0.0107688	46.1899	17.2439
ENSG00000104826.15	chr19	49015980	49017091	protein_coding	LHB	70	71	34	14	40	33	45.183	-1.40604	0.460483	-3.05341	0.0022626	0.00717133	65.7521	24.614
ENSG00000100726.15	chr16	1493344	1510457	protein_coding	TELO2	3075	2923	2820	1149	1655	1427	2264.31	-1.4053	0.117582	-11.9517	6.36113e-33	6.96125e-31	3287.12	1241.5
ENSG00000113368.12	chr5	126776623	126837020	protein_coding	LMNB1	6039	5561	5863	2183	3398	2830	4477.13	-1.40496	0.102506	-13.7062	9.32027e-43	2.02422e-40	6499.67	2454.58
ENSG00000158748.4	chr1	19664875	19680966	protein_coding	HTR6	71	54	87	26	38	37	54.0024	-1.40398	0.35078	-4.00246	6.26861e-05	0.000287691	78.3004	29.7045
ENSG00000163808.17	chr3	44761721	44873376	protein_coding	KIF15	1733	1515	1914	667	885	906	1321.77	-1.39814	0.14728	-9.49307	2.24323e-21	9.62489e-20	1915.8	727.739
ENSG00000117395.13	chr1	43164175	43270936	protein_coding	EBNA1BP2	4657	3709	4500	1764	2455	1955	3290.28	-1.39697	0.100094	-13.9565	2.87297e-44	6.75961e-42	4768.63	1811.92
ENSG00000254093.9	chr8	10764961	10839884	protein_coding	PINX1	675	568	567	255	392	235	464.134	-1.39626	0.155558	-8.9758	2.81292e-19	9.63836e-18	672.81	255.459
ENSG00000159263.16	chr21	36699115	36749917	protein_coding	SIM2	359	341	338	118	236	158	266.566	-1.39602	0.180937	-7.71552	1.20491e-14	2.39237e-13	386.825	146.307
ENSG00000186523.14	chr8	12182096	12194133	protein_coding	FAM86B1	188	184	186	61	124	90	143.372	-1.39455	0.226264	-6.16337	7.12136e-10	7.7392e-09	208.027	78.7173
ENSG00000179115.11	chr19	12922479	12934037	protein_coding	FARSA	6256	6864	5833	2614	4022	2666	4898.1	-1.39349	0.131944	-10.5612	4.50855e-26	3.00223e-24	7095.63	2700.56
ENSG00000118894.15	chr16	5084284	5097795	protein_coding	EEF2KMT	1105	1014	1051	432	663	455	815.223	-1.38892	0.1191	-11.6618	1.99803e-31	1.90583e-29	1179.99	450.458
ENSG00000135476.12	chr12	53268299	53293638	protein_coding	ESPL1	2306	2164	2417	869	1233	1225	1771.65	-1.38682	0.137643	-10.0754	7.09404e-24	3.89675e-22	2562.7	980.608
ENSG00000162063.13	chr16	2429394	2458854	protein_coding	CCNF	1768	1675	1671	569	1154	823	1317.01	-1.38503	0.137785	-10.0521	8.99261e-24	4.9015e-22	1905.58	728.449
ENSG00000197961.12	chr19	9560329	9584504	protein_coding	ZNF121	2908	2766	3056	1065	1782	1441	2247.41	-1.38361	0.112693	-12.2776	1.1942e-34	1.49191e-32	3249.7	1245.12
ENSG00000136933.17	chr9	125200542	125234161	protein_coding	RABEPK	2109	1842	1806	706	1275	870	1481.04	-1.3834	0.119888	-11.5391	8.37955e-31	7.53466e-29	2142	820.087
ENSG00000178999.13	chr17	8204733	8210600	protein_coding	AURKB	2130	1446	1635	710	951	853	1334.01	-1.37888	0.145203	-9.49622	2.17649e-21	9.39619e-20	1926.42	741.591
ENSG00000075218.19	chr22	46296870	46330810	protein_coding	GTSE1	2812	2469	2611	1028	1378	1418	2033.09	-1.37576	0.140056	-9.82293	8.97004e-23	4.36655e-21	2934.52	1131.66
ENSG00000117411.18	chr1	43978943	43991170	protein_coding	B4GALT2	4207	5356	4207	1872	2792	2167	3585.28	-1.37531	0.155852	-8.82451	1.09942e-18	3.5435e-17	5175.64	1994.92
ENSG00000277117.5	chr21	5022493	5040666	protein_coding	CH507-9B2.1	56	81	58	13	68	24	50.7154	-1.3746	0.474609	-2.89627	0.00377628	0.0112421	73.5675	27.8632
ENSG00000239672.8	chr17	51153559	51162428	protein_coding	NME1	3960	3202	3270	1456	2047	1599	2684.73	-1.37365	0.11	-12.4877	8.71056e-36	1.20556e-33	3873.76	1495.69
ENSG00000229676.3	chr19	22634324	22667671	protein_coding	ZNF492	214	178	222	66	99	133	158.003	-1.37026	0.271334	-5.0501	4.41586e-07	3.06333e-06	227.698	88.3074
ENSG00000114491.14	chr3	124730433	124749273	protein_coding	UMPS	2331	2153	2271	848	1434	1077	1743.51	-1.36918	0.105994	-12.9175	3.58383e-38	5.95211e-36	2514.32	972.701
ENSG00000005100.13	chr17	5440917	5468982	protein_coding	DHX33	3765	3771	3851	1472	2366	1818	2945.24	-1.3689	0.106144	-12.8967	4.69868e-38	7.71293e-36	4246.61	1643.87
ENSG00000157315.5	chr16	69343250	69351786	protein_coding	TMED6	48	53	38	15	36	20	36.0472	-1.36858	0.428791	-3.19171	0.00141431	0.0047583	52.1419	19.9525
ENSG00000151650.8	chr10	133237855	133241928	protein_coding	VENTX	26	38	33	9	21	19	25.2734	-1.36753	0.509676	-2.68314	0.00729341	0.019892	36.5066	14.0403
ENSG00000178105.11	chr11	108665069	108940927	protein_coding	DDX10	2239	1702	1980	848	1240	836	1522.73	-1.36474	0.115493	-11.8166	3.20369e-32	3.35012e-30	2193.39	852.075
ENSG00000161996.19	chr16	649311	667833	protein_coding	WDR90	1359	1132	1332	570	765	546	985.267	-1.36388	0.121656	-11.2109	3.60379e-29	2.90712e-27	1418.58	551.953
ENSG00000145002.12	chr8	12425614	12436343	protein_coding	FAM86B2	78	47	62	20	31	40	47.8914	-1.36345	0.395332	-3.44886	0.000562953	0.00207879	68.8884	26.8944
ENSG00000115163.15	chr2	26764289	26801067	protein_coding	CENPA	1863	1584	1352	643	975	763	1240.79	-1.36289	0.143767	-9.47983	2.54689e-21	1.07971e-19	1786.79	694.79
ENSG00000112984.12	chr5	138178719	138187723	protein_coding	KIF20A	2933	2597	2787	1005	1654	1468	2147.67	-1.36247	0.124503	-10.9433	7.15259e-28	5.25902e-26	3092.61	1202.72
ENSG00000107147.14	chr9	135702185	135795508	protein_coding	KCNT1	27	35	56	22	19	16	30.6073	-1.36151	0.498317	-2.73222	0.00629093	0.0174993	43.9334	17.2813
ENSG00000134690.11	chr1	37692481	37709719	protein_coding	CDCA8	2547	2581	2445	1077	1344	1295	1964.89	-1.35971	0.140398	-9.68464	3.50432e-22	1.60619e-20	2827.21	1102.58
ENSG00000124207.17	chr20	49046246	49096960	protein_coding	CSE1L	5486	4982	5687	2116	3418	2529	4173.3	-1.3595	0.0904679	-15.0275	4.8527e-51	1.75655e-48	6006.26	2340.34
ENSG00000088325.16	chr20	31739271	31801805	protein_coding	TPX2	9440	9343	9496	3545	5811	4795	7330.31	-1.35694	0.111346	-12.1867	3.65823e-34	4.452e-32	10544.3	4116.29
ENSG00000138640.15	chr4	88725955	89111398	protein_coding	FAM13A	220	249	215	86	162	100	177.872	-1.35665	0.219938	-6.16831	6.9025e-10	7.53034e-09	256.192	99.5522
ENSG00000101057.16	chr20	43667019	43716495	protein_coding	MYBL2	1830	1907	2105	648	1130	1140	1514.74	-1.35567	0.171243	-7.91667	2.43951e-15	5.27389e-14	2178.38	851.104
ENSG00000103423.14	chr16	4425805	4456775	protein_coding	DNAJA3	4779	4204	4222	1832	2903	1894	3416.43	-1.35501	0.10425	-12.9976	1.26195e-38	2.17255e-36	4912.75	1920.1
ENSG00000183207.14	chr19	48993562	49015970	protein_coding	RUVBL2	6748	7962	6809	3053	4544	3231	5611.66	-1.35408	0.136114	-9.94812	2.56986e-23	1.32889e-21	8067.57	3155.75
ENSG00000130193.8	chr8	142727223	142736927	protein_coding	THEM6	998	957	727	391	524	421	697.711	-1.35154	0.17161	-7.87562	3.39049e-15	7.20836e-14	1002.33	393.093
ENSG00000171004.18	chrX	132626016	132961395	protein_coding	HS6ST2	2171	1806	1932	848	1331	794	1527.17	-1.35137	0.122911	-10.9947	4.0532e-28	3.04356e-26	2194.56	859.777
ENSG00000129810.15	chr3	20160593	20186206	protein_coding	SGO1	283	225	381	128	169	141	228.762	-1.35132	0.218733	-6.17796	6.49343e-10	7.12813e-09	328.42	129.103
ENSG00000175792.12	chr3	128064778	128153914	protein_coding	RUVBL1	5625	4794	5436	2090	3535	2367	4097.43	-1.3512	0.0921271	-14.6667	1.0533e-48	3.62668e-46	5887.95	2306.9
ENSG00000143476.18	chr1	212035553	212107400	protein_coding	DTL	1850	1722	2200	745	1016	1083	1492.96	-1.3505	0.159347	-8.47525	2.34568e-17	6.55721e-16	2144.34	841.573
ENSG00000185238.13	chr11	20387558	20509338	protein_coding	PRMT3	2627	2057	2166	947	1480	1007	1768.94	-1.35032	0.112877	-11.9628	5.56641e-33	6.18749e-31	2541.27	996.609
ENSG00000124614.16	chr6	34417454	34426069	protein_coding	RPS10	169	120	133	71	64	69	109.019	-1.35006	0.282829	-4.77339	1.81148e-06	1.12063e-05	156.175	61.8629
ENSG00000116750.14	chr1	193012250	193060080	protein_coding	UCHL5	3610	3197	3869	1435	2325	1608	2759.97	-1.34998	0.0976516	-13.8244	1.81552e-43	4.00464e-41	3964.95	1555
ENSG00000188976.11	chr1	944203	959309	protein_coding	NOC2L	8935	10402	8944	3844	6085	4400	7380.43	-1.34856	0.131753	-10.2354	1.37558e-24	7.99139e-23	10599.2	4161.7
ENSG00000140525.19	chr15	89243945	89317261	protein_coding	FANCI	2439	1981	2774	764	1282	1520	1855.5	-1.34693	0.199322	-6.75758	1.40315e-11	1.93252e-10	2663.66	1047.35
ENSG00000163485.17	chr1	203090654	203167405	protein_coding	ADORA1	30	55	22	12	35	11	28.3389	-1.34577	0.577984	-2.32839	0.0198914	0.0469578	40.8653	15.8126
ENSG00000109519.13	chr4	7058895	7068064	protein_coding	GRPEL1	3236	2468	2878	1186	1902	1234	2215.01	-1.34562	0.108614	-12.389	2.9963e-35	3.91655e-33	3179.28	1250.73
ENSG00000103056.12	chr16	68358327	68448508	protein_coding	SMPD3	66	38	76	31	33	24	46.152	-1.34479	0.399768	-3.36393	0.000768414	0.00276374	66.0613	26.2427
ENSG00000117650.13	chr1	211658657	211675630	protein_coding	NEK2	2592	2114	2208	928	1412	1125	1789.35	-1.34439	0.109147	-12.3172	7.31988e-35	9.30944e-33	2567.34	1011.37
ENSG00000181026.15	chr15	88621337	88632281	protein_coding	AEN	3208	2868	2797	1202	1885	1387	2301.95	-1.34426	0.10496	-12.8074	1.49076e-37	2.39149e-35	3303.12	1300.77
ENSG00000112578.10	chr6	41921499	41933046	protein_coding	BYSL	2560	2559	2291	1037	1727	1019	1928.34	-1.34394	0.135197	-9.94064	2.77038e-23	1.42735e-21	2767.26	1089.41
ENSG00000102575.13	chr19	11574660	11579008	protein_coding	ACP5	62	40	47	12	25	37	38.3588	-1.34354	0.465849	-2.88406	0.00392584	0.0116309	55.0097	21.708
ENSG00000108439.11	chr17	47941506	47949308	protein_coding	PNPO	1523	2200	1757	650	1211	958	1438.73	-1.34323	0.19034	-7.05703	1.70094e-12	2.62429e-11	2064.38	813.083
ENSG00000146670.10	chr11	65066300	65084164	protein_coding	CDCA5	2550	2430	2555	920	1494	1375	1956.33	-1.34315	0.133668	-10.0484	9.33376e-24	5.06787e-22	2806.46	1106.2
ENSG00000170312.16	chr10	60778331	60794852	protein_coding	CDK1	2181	1394	2164	657	1173	1042	1473.65	-1.34302	0.16894	-7.94967	1.87012e-15	4.12508e-14	2113.99	833.322
ENSG00000124787.14	chr6	4994717	5004063	protein_coding	RPP40	735	489	551	240	388	265	457.283	-1.34242	0.163927	-8.18908	2.6322e-16	6.46239e-15	655.932	258.634
ENSG00000101868.13	chrX	24693873	24996986	protein_coding	POLA1	1194	1107	1522	453	726	733	989.563	-1.34158	0.174136	-7.70421	1.31652e-14	2.60298e-13	1419.02	560.107
ENSG00000135045.7	chr9	74946583	74952912	protein_coding	C9orf40	1238	968	1314	441	745	587	908.494	-1.34103	0.132596	-10.1136	4.80652e-24	2.68196e-22	1302.83	514.162
ENSG00000112159.12	chr6	89642498	89819794	protein_coding	MDN1	5812	5904	8007	2268	3901	3764	5114.15	-1.34074	0.169503	-7.90982	2.57754e-15	5.54681e-14	7333.11	2895.19
ENSG00000164163.11	chr4	145098288	145129524	protein_coding	ABCE1	7901	6152	8220	2808	4676	3734	5750.71	-1.33976	0.11229	-11.9313	8.12895e-33	8.82741e-31	8244.3	3257.13
ENSG00000119121.22	chr9	74722495	74888094	protein_coding	TRPM6	1187	1138	1102	478	747	513	891.094	-1.33975	0.123205	-10.8741	1.53114e-27	1.10281e-25	1277.67	504.519
ENSG00000108064.11	chr10	58385345	58399220	protein_coding	TFAM	1927	1548	1927	765	1118	829	1397.08	-1.3387	0.107128	-12.4963	7.8212e-36	1.10412e-33	2002.03	792.12
ENSG00000112039.5	chr6	35452338	35467102	protein_coding	FANCE	407	458	458	193	261	212	345.253	-1.3382	0.172692	-7.74904	9.25889e-15	1.88069e-13	494.611	195.895
ENSG00000104524.14	chr8	143603210	143609773	protein_coding	PYCR3	2495	2684	2343	1074	1672	1091	1963.39	-1.33813	0.133541	-10.0204	1.24058e-23	6.68448e-22	2814.1	1112.68
ENSG00000087586.18	chr20	56369389	56392337	protein_coding	AURKA	2935	2872	2769	1126	1910	1355	2234.04	-1.33261	0.111094	-11.9954	3.75567e-33	4.31047e-31	3198.81	1269.27
ENSG00000188610.12	chr1	121167646	121185539	protein_coding	FAM72B	445	371	399	151	262	206	315.229	-1.33034	0.162316	-8.196	2.48525e-16	6.14436e-15	451.239	179.22
ENSG00000112877.8	chr5	612340	667168	protein_coding	CEP72	408	441	466	189	230	239	343.384	-1.33005	0.189765	-7.00892	2.40167e-12	3.63391e-11	490.925	195.843
ENSG00000131480.9	chr17	42844580	42850707	protein_coding	AOC2	97	169	125	57	103	46	103.275	-1.32907	0.334767	-3.97014	7.18302e-05	0.000326369	147.966	58.5828
ENSG00000160803.8	chr1	156035299	156053798	protein_coding	UBQLN4	6869	8347	6317	2941	4827	3364	5656.05	-1.32748	0.153257	-8.66178	4.64468e-18	1.40105e-16	8089.34	3222.77
ENSG00000148843.15	chr10	103396626	103446294	protein_coding	PDCD11	9530	10232	10428	4267	6520	4654	7883.63	-1.32717	0.109659	-12.1027	1.02253e-33	1.20292e-31	11274.2	4493.1
ENSG00000182957.16	chr13	23979805	24307074	protein_coding	SPATA13	365	250	314	149	177	138	240.361	-1.32646	0.196933	-6.7356	1.63252e-11	2.22454e-10	343.217	137.505
ENSG00000186871.7	chrX	72204657	72239027	protein_coding	ERCC6L	2093	1720	2359	858	1151	1083	1599.62	-1.32566	0.138153	-9.59563	8.34077e-22	3.72616e-20	2286.19	913.036
ENSG00000242715.8	chr13	36222008	36297840	protein_coding	CCDC169	66	48	79	23	26	46	49.9617	-1.32252	0.419801	-3.15034	0.00163079	0.00539407	71.2157	28.7077
ENSG00000166582.10	chr17	16342534	16353656	protein_coding	CENPV	1758	1636	1397	732	1066	666	1252.15	-1.31777	0.147995	-8.90413	5.38062e-19	1.79996e-17	1787.34	716.968
ENSG00000162039.17	chr16	1833986	1884294	protein_coding	MEIOB	2418	1878	1717	835	1296	953	1565.11	-1.31552	0.138018	-9.53149	1.55047e-21	6.77646e-20	2233.02	897.201
ENSG00000131747.15	chr17	40388525	40417896	protein_coding	TOP2A	20257	14735	22668	7193	11346	10699	14922.4	-1.31526	0.149677	-8.78734	1.53148e-18	4.8584e-17	21289.3	8555.51
ENSG00000188807.13	chr1	9588911	9614877	protein_coding	TMEM201	1623	1684	1470	688	1049	730	1251.67	-1.31511	0.133234	-9.87063	5.58115e-23	2.75486e-21	1785.83	717.504
ENSG00000108561.8	chr17	5432777	5448830	protein_coding	C1QBP	12188	9407	10068	4503	6969	4778	8230.67	-1.31479	0.102304	-12.8517	8.41161e-38	1.3649e-35	11741.4	4719.9
ENSG00000169598.17	chr1	3857267	3885429	protein_coding	DFFB	319	291	264	129	208	117	228.298	-1.31257	0.198791	-6.60274	4.03615e-11	5.21302e-10	325.726	130.87
ENSG00000106852.15	chr9	122202577	122229626	protein_coding	LHX6	607	449	467	265	277	221	396.279	-1.31247	0.193467	-6.78397	1.1692e-11	1.62138e-10	564.404	228.153
ENSG00000183048.12	chr17	81712236	81721016	protein_coding	SLC25A10	1194	1324	1005	518	775	537	926.852	-1.30931	0.163165	-8.02444	1.01991e-15	2.32226e-14	1320.88	532.828
ENSG00000127903.14	chr19	56661980	56671783	protein_coding	ZNF835	137	196	173	66	143	63	133.343	-1.30711	0.290366	-4.50159	6.74469e-06	3.75009e-05	190.32	76.3653
ENSG00000176092.17	chr1	26321698	26360080	protein_coding	CRYBG2	43	50	27	16	27	20	31.7177	-1.3036	0.465239	-2.802	0.00507875	0.0145282	45.1967	18.2387
ENSG00000198056.15	chr12	56731296	56752374	protein_coding	PRIM1	226	169	284	93	133	121	176.307	-1.30082	0.232178	-5.60268	2.11063e-08	1.83925e-07	250.613	102.001
ENSG00000100401.20	chr22	41244779	41286187	protein_coding	RANGAP1	8142	9423	7971	3635	5421	4244	6728.04	-1.30074	0.134276	-9.68709	3.42133e-22	1.5784e-20	9571.08	3885
ENSG00000141384.13	chr18	26226445	26391685	protein_coding	TAF4B	942	783	736	371	586	329	643.135	-1.30054	0.160898	-8.08303	6.31797e-16	1.48899e-14	915.062	371.208
ENSG00000139354.11	chr12	100573683	100628288	protein_coding	GAS2L3	993	1159	1201	433	708	607	881.461	-1.29981	0.156973	-8.2805	1.22662e-16	3.1599e-15	1253.83	509.092
ENSG00000013573.17	chr12	31073860	31104799	protein_coding	DDX11	2271	1734	2160	860	1136	1140	1605.43	-1.29963	0.140728	-9.23511	2.58017e-20	9.8444e-19	2282.59	928.269
ENSG00000156697.13	chrX	129906121	129929761	protein_coding	UTP14A	3921	3508	3883	1624	2463	1783	2957.66	-1.29893	0.0900094	-14.431	3.30096e-47	9.13718e-45	4205.82	1709.49
ENSG00000167173.19	chr15	75195643	75212169	protein_coding	C15orf39	895	979	954	488	505	444	743.833	-1.29873	0.175765	-7.38897	1.47967e-13	2.56301e-12	1057.02	430.646
ENSG00000055044.11	chr2	202265736	202303661	protein_coding	NOP58	5976	4217	5613	2151	3343	2661	4108.64	-1.29696	0.114273	-11.3497	7.43993e-30	6.28919e-28	5840.06	2377.21
ENSG00000147813.16	chr8	143574785	143578649	protein_coding	NAPRT	240	167	250	112	117	103	170.942	-1.29573	0.235085	-5.51177	3.55244e-08	2.95347e-07	242.447	99.4358
ENSG00000175063.17	chr20	45812576	45816957	protein_coding	UBE2C	1808	1110	1392	632	810	748	1118.52	-1.29562	0.162337	-7.98102	1.45131e-15	3.23157e-14	1588.89	648.156
ENSG00000105202.9	chr19	39834458	39846379	protein_coding	FBL	10157	10520	9735	4163	6966	4873	7994.58	-1.29556	0.111998	-11.5677	6.00839e-31	5.47229e-29	11361.6	4627.61
ENSG00000156876.10	chr1	100083563	100132955	protein_coding	SASS6	645	438	847	215	388	392	500.043	-1.29414	0.232617	-5.56339	2.64591e-08	2.26377e-07	710.351	289.735
ENSG00000171490.13	chr16	11833850	11851580	protein_coding	RSL1D1	14583	14212	13094	6077	9727	6244	11005	-1.29272	0.112943	-11.4457	2.47005e-30	2.1262e-28	15630.5	6379.47
ENSG00000171848.16	chr2	10120698	10211725	protein_coding	RRM2	13458	11970	13394	5105	7784	7215	10160.9	-1.29269	0.117802	-10.9733	5.1336e-28	3.83445e-26	14430.9	5890.96
ENSG00000176619.13	chr19	2427638	2456959	protein_coding	LMNB2	19830	24027	20552	8780	13459	11507	17011.9	-1.29238	0.143891	-8.98163	2.66781e-19	9.16338e-18	24159.9	9863.84
ENSG00000154920.15	chr17	50373220	50381483	protein_coding	EME1	545	398	477	206	244	272	370.512	-1.29105	0.191235	-6.75115	1.46674e-11	2.01224e-10	525.478	215.546
ENSG00000111206.13	chr12	2857680	2877174	protein_coding	FOXM1	2173	2456	2697	843	1362	1603	1928.05	-1.28845	0.19846	-6.49223	8.45738e-11	1.05421e-09	2735.93	1120.17
ENSG00000010292.13	chr12	6493356	6531955	protein_coding	NCAPD2	8994	8320	8677	3493	5667	4473	6819.38	-1.28764	0.0970119	-13.273	3.32074e-40	6.51096e-38	9675.72	3963.05
ENSG00000065057.9	chr16	2039815	2047866	protein_coding	NTHL1	1070	1156	896	478	677	484	824.438	-1.28724	0.162319	-7.93031	2.18601e-15	4.78448e-14	1169.61	479.266
ENSG00000187840.5	chr8	38030534	38060365	protein_coding	EIF4EBP1	2577	2134	2077	1009	1381	1135	1779.65	-1.28468	0.122244	-10.5092	7.83579e-26	5.12119e-24	2522.96	1036.34
ENSG00000215784.6	chr1	145095974	145112696	protein_coding	FAM72D	258	229	277	118	156	123	200.308	-1.28449	0.189311	-6.7851	1.16004e-11	1.61026e-10	283.754	116.861
ENSG00000156968.9	chr16	15395754	15413271	protein_coding	MPV17L	227	311	274	138	185	106	215.253	-1.28389	0.24094	-5.32868	9.89286e-08	7.59008e-07	305.181	125.326
ENSG00000197498.13	chr6	110982015	111028263	protein_coding	RPF2	2166	1656	2177	851	1351	941	1565.95	-1.28383	0.111735	-11.49	1.48125e-30	1.29881e-28	2220.1	911.795
ENSG00000183765.23	chr22	28687743	28742422	protein_coding	CHEK2	781	646	843	305	456	420	593.869	-1.28204	0.149922	-8.55138	1.2163e-17	3.53301e-16	841.353	346.385
ENSG00000128626.12	chr19	38930944	38933168	protein_coding	MRPS12	3858	3472	3435	1542	2326	1783	2828.04	-1.28154	0.101293	-12.6518	1.0935e-36	1.64223e-34	4007.43	1648.65
ENSG00000013810.21	chr4	1712858	1745171	protein_coding	TACC3	6866	7051	7156	2777	4221	4038	5550.18	-1.28049	0.135013	-9.48418	2.44302e-21	1.0388e-19	7863.2	3237.17
ENSG00000148773.14	chr10	128096659	128126423	protein_coding	MKI67	10887	10544	13904	4346	7035	7088	9269.4	-1.28012	0.160212	-7.99018	1.34742e-15	3.01451e-14	13131.6	5407.22
ENSG00000181544.15	chrX	14835961	14873069	protein_coding	FANCB	166	145	272	47	152	116	151.9	-1.27971	0.329384	-3.88518	0.000102256	0.000449703	215.447	88.3535
ENSG00000085552.17	chr1	159927039	159945613	protein_coding	IGSF9	171	95	70	59	72	43	87.5934	-1.27959	0.366238	-3.49388	0.000476055	0.00178926	123.969	51.2175
ENSG00000138095.20	chr2	43886224	43996226	protein_coding	LRPPRC	31156	28045	32935	12772	21364	14702	24178.4	-1.27808	0.0883106	-14.4726	1.80488e-47	5.42117e-45	34239.4	14117.4
ENSG00000162374.18	chr1	50024029	50203772	protein_coding	ELAVL4	439	344	336	194	275	123	293.413	-1.27694	0.230706	-5.53493	3.11346e-08	2.62092e-07	415.41	171.416
ENSG00000109805.10	chr4	17810979	17844865	protein_coding	NCAPG	2777	2232	3124	961	1629	1664	2126.91	-1.27643	0.168647	-7.56863	3.77172e-14	7.03374e-13	3010.79	1243.03
ENSG00000196843.17	chr2	96536743	96552634	protein_coding	ARID5A	440	486	385	193	284	218	347.172	-1.27422	0.183374	-6.94876	3.68501e-12	5.46442e-11	491.263	203.08
ENSG00000167670.16	chr19	4402640	4445018	protein_coding	CHAF1A	2308	2233	2472	962	1369	1339	1846.22	-1.27306	0.136323	-9.33857	9.76411e-21	3.91591e-19	2611.34	1081.09
ENSG00000204519.11	chr19	57681969	57717301	protein_coding	ZNF551	772	679	773	283	500	398	584.045	-1.2724	0.138142	-9.2108	3.23718e-20	1.21218e-18	826.379	341.711
ENSG00000212123.4	chr19	5782960	5784746	protein_coding	PRR22	418	246	291	149	215	137	248.916	-1.27169	0.213994	-5.94262	2.80506e-09	2.79852e-08	351.897	145.935
ENSG00000080986.13	chr18	2571557	2616635	protein_coding	NDC80	1474	910	1349	585	805	558	972.493	-1.27078	0.157515	-8.0677	7.16338e-16	1.67149e-14	1374.68	570.304
ENSG00000144554.13	chr3	10026370	10101932	protein_coding	FANCD2	1316	1169	1603	464	825	865	1072.38	-1.27074	0.188658	-6.73571	1.63131e-11	2.22454e-10	1516.32	628.438
ENSG00000138185.20	chr10	95711779	95877266	protein_coding	ENTPD1	544	406	476	208	307	236	373.717	-1.26898	0.151788	-8.36022	6.26021e-17	1.65497e-15	528.024	219.41
ENSG00000184661.14	chr8	25459199	25507911	protein_coding	CDCA2	1402	1488	1518	553	1012	799	1164.11	-1.26843	0.140711	-9.01445	1.97866e-19	6.91404e-18	1645.75	682.483
ENSG00000024526.17	chr1	68474152	68497221	protein_coding	DEPDC1	2160	1624	2479	797	1198	1270	1637.46	-1.26841	0.173708	-7.30198	2.83562e-13	4.77121e-12	2313.91	961.001
ENSG00000142945.13	chr1	44739818	44767767	protein_coding	KIF2C	3293	2704	2732	1217	1739	1623	2294.83	-1.26822	0.129648	-9.78205	1.34462e-22	6.39123e-21	3242.73	1346.94
ENSG00000221944.9	chr2	232543883	232550557	protein_coding	TIGD1	422	220	286	152	200	132	241.444	-1.26719	0.235061	-5.39091	7.01028e-08	5.55043e-07	340.91	141.979
ENSG00000167325.15	chr11	4094707	4138932	protein_coding	RRM1	4817	3835	4869	1772	2988	2413	3545.54	-1.26661	0.111737	-11.3357	8.73722e-30	7.34187e-28	5009.23	2081.84
ENSG00000129173.13	chr11	19224063	19241620	protein_coding	E2F8	389	305	368	139	216	205	278.774	-1.26449	0.18189	-6.95197	3.60207e-12	5.34705e-11	393.52	164.029
ENSG00000130731.16	chr16	634427	636366	protein_coding	METTL26	1263	887	814	493	651	421	778.512	-1.26051	0.181188	-6.95695	3.47721e-12	5.17804e-11	1098.24	458.783
ENSG00000114686.9	chr3	131462212	131502983	protein_coding	MRPL3	5179	4539	4773	2005	3267	2477	3818.94	-1.25997	0.0942707	-13.3655	9.61853e-41	1.96789e-38	5388.36	2249.52
ENSG00000004478.8	chr12	2794970	2805423	protein_coding	FKBP4	7330	8256	7296	3422	5472	3474	6072.57	-1.25951	0.131636	-9.56808	1.08908e-21	4.80453e-20	8567.29	3577.84
ENSG00000255152.8	chr6	31740020	31764851	protein_coding	MSH5-SAPCD1	27	45	42	14	27	21	30.397	-1.25921	0.468617	-2.68708	0.00720786	0.0197006	42.955	17.839
ENSG00000109674.4	chr4	177309874	177362936	protein_coding	NEIL3	324	299	377	165	167	186	263.78	-1.25901	0.21381	-5.88844	3.89857e-09	3.80873e-08	371.505	156.056
ENSG00000162851.8	chr1	246540561	246566261	protein_coding	TFB2M	2159	1540	1691	741	1259	884	1414.21	-1.25893	0.127743	-9.85513	6.51296e-23	3.19248e-21	1995.08	833.33
ENSG00000128805.15	chr10	48446036	48656265	protein_coding	ARHGAP22	591	666	700	290	397	352	518.608	-1.25835	0.162451	-7.746	9.48307e-15	1.91794e-13	731.209	306.007
ENSG00000001497.18	chrX	65438549	65534810	protein_coding	LAS1L	4148	3988	3978	1640	2883	2024	3201.55	-1.25721	0.106826	-11.7688	5.65139e-32	5.65821e-30	4515.25	1887.85
ENSG00000134057.15	chr5	69167135	69178245	protein_coding	CCNB1	9117	6961	7814	3206	5318	4234	6279.47	-1.25691	0.107818	-11.6577	2.09615e-31	1.986e-29	8854.16	3704.78
ENSG00000104356.11	chr8	98117293	98159835	protein_coding	POP1	2282	2311	1968	1011	1641	911	1739.21	-1.25583	0.152006	-8.26168	1.43636e-16	3.66673e-15	2452.16	1026.27
ENSG00000111364.16	chr12	123602077	123620943	protein_coding	DDX55	2373	1819	1931	834	1446	1013	1610.34	-1.25565	0.118631	-10.5846	3.51439e-26	2.36251e-24	2270.4	950.281
ENSG00000172115.9	chr7	25118656	25125260	protein_coding	CYCS	7932	6418	7876	2948	4924	4012	5845.65	-1.25509	0.106614	-11.7723	5.42313e-32	5.50779e-30	8239.4	3451.89
ENSG00000120800.5	chr12	101280105	101386618	protein_coding	UTP20	4634	3934	5736	1980	3062	2568	3760.08	-1.25374	0.133035	-9.42417	4.33512e-21	1.79997e-19	5298.08	2222.09
ENSG00000148204.12	chr9	123356170	123380324	protein_coding	CRB2	30	39	32	11	23	21	26.9017	-1.25187	0.482554	-2.59426	0.0094795	0.0250509	37.9573	15.846
ENSG00000129195.16	chr17	6444441	6451469	protein_coding	PIMREG	2255	2041	1770	877	1330	1050	1605.96	-1.25029	0.131946	-9.47576	2.64833e-21	1.11936e-19	2261.3	950.62
ENSG00000185480.12	chr12	102120183	102197520	protein_coding	PARPBP	530	417	562	209	277	308	397.088	-1.24946	0.189831	-6.58197	4.64256e-11	5.95268e-10	558.614	235.562
ENSG00000170846.17	chr4	6663396	6676755	protein_coding	AC093323.3	1707	1296	1336	738	940	626	1143.24	-1.24932	0.149822	-8.33866	7.51363e-17	1.97523e-15	1608.98	677.504
ENSG00000119285.11	chr1	236549005	236604516	protein_coding	HEATR1	10070	8288	11215	4221	6419	5152	7783.22	-1.2489	0.108033	-11.5604	6.54158e-31	5.91971e-29	10956	4610.42
ENSG00000140479.18	chr15	101289784	101525202	protein_coding	PCSK6	854	874	871	326	644	452	688.587	-1.24849	0.148554	-8.40425	4.30616e-17	1.16233e-15	969.927	407.247
ENSG00000241343.10	chrX	101390824	101396155	protein_coding	RPL36A	433	265	263	119	216	181	252.056	-1.248	0.229753	-5.43193	5.57492e-08	4.49464e-07	354.799	149.313
ENSG00000167513.9	chr16	88803789	88809258	protein_coding	CDT1	1692	1773	1781	804	1057	935	1391.96	-1.24777	0.132587	-9.41091	4.91878e-21	2.03036e-19	1958.49	825.44
ENSG00000183763.9	chr3	49828601	49856574	protein_coding	TRAIP	612	534	659	257	303	385	476.509	-1.24727	0.201921	-6.17698	6.53377e-10	7.16684e-09	670.038	282.98
ENSG00000099901.17	chr22	20115938	20127355	protein_coding	RANBP1	6545	5105	5835	2557	3663	3092	4606.69	-1.24695	0.104074	-11.9813	4.4519e-33	5.06834e-31	6481.51	2731.87
ENSG00000149503.13	chr11	62123998	62153169	protein_coding	INCENP	3887	4095	3623	1663	2463	2116	3083.77	-1.24692	0.130361	-9.56508	1.12111e-21	4.91514e-20	4339.12	1828.42
ENSG00000157456.8	chr15	59105126	59125045	protein_coding	CCNB2	2375	2018	1965	982	1228	1154	1680.94	-1.24668	0.136974	-9.10154	8.9061e-20	3.19917e-18	2364.41	997.468
ENSG00000126953.8	chrX	101345661	101348742	protein_coding	TIMM8A	852	647	803	321	528	391	605.894	-1.24481	0.131133	-9.49276	2.24992e-21	9.62489e-20	852.256	359.532
ENSG00000104907.13	chr19	13104902	13117567	protein_coding	TRMT1	3287	2838	3125	1380	2034	1554	2444.15	-1.24429	0.0930404	-13.3736	8.62416e-41	1.7904e-38	3436.96	1451.34
ENSG00000165271.17	chr9	33461353	33473930	protein_coding	NOL6	5299	6169	5825	2401	3654	3279	4603.37	-1.24414	0.141448	-8.79574	1.42102e-18	4.52834e-17	6473.77	2732.98
ENSG00000167799.10	chr11	67627938	67629937	protein_coding	NUDT8	650	586	569	280	389	301	478.299	-1.24205	0.143811	-8.6367	5.78611e-18	1.73056e-16	672.085	284.512
ENSG00000116455.14	chr1	111439890	111449256	protein_coding	WDR77	2600	2201	2384	1051	1543	1267	1899.66	-1.24047	0.103704	-11.9617	5.64123e-33	6.22166e-31	2669.07	1130.25
ENSG00000125885.13	chr20	5950652	5998977	protein_coding	MCM8	479	380	641	181	289	329	394.539	-1.23936	0.231601	-5.35129	8.73276e-08	6.79605e-07	554.142	234.935
ENSG00000198046.12	chr19	56439325	56478065	protein_coding	ZNF667	823	578	780	330	503	342	573.614	-1.23892	0.144299	-8.58578	9.02226e-18	2.637e-16	805.68	341.548
ENSG00000168078.10	chr8	27809624	27838082	protein_coding	PBK	2152	1475	1818	775	1119	1016	1433.42	-1.23599	0.138837	-8.90244	5.46315e-19	1.82324e-17	2011.97	854.879
ENSG00000138182.15	chr10	89701590	89774939	protein_coding	KIF20B	1633	1373	1979	659	1076	955	1315.3	-1.23543	0.149867	-8.24348	1.67279e-16	4.19445e-15	1846.32	784.285
ENSG00000119737.6	chr2	53852912	53859967	protein_coding	GPR75	184	187	185	76	131	97	147.69	-1.23541	0.214862	-5.74977	8.93673e-09	8.28897e-08	207.484	87.8972
ENSG00000142544.7	chr19	51097606	51108409	protein_coding	CTU1	576	449	506	214	369	252	404.23	-1.23446	0.147345	-8.37801	5.38293e-17	1.43379e-15	567.591	240.868
ENSG00000135446.17	chr12	57747727	57756013	protein_coding	CDK4	5516	5036	4656	2323	3616	2366	4037.68	-1.23419	0.115126	-10.7204	8.16563e-27	5.70664e-25	5666.85	2408.52
ENSG00000111716.14	chr12	21635342	21757857	protein_coding	LDHB	1279	847	992	470	776	456	821.073	-1.23128	0.155483	-7.91908	2.39271e-15	5.18066e-14	1151.78	490.363
ENSG00000168924.15	chr4	1811479	1856156	protein_coding	LETM1	7513	9014	8125	3671	5739	4187	6596.18	-1.22466	0.132691	-9.22944	2.72057e-20	1.02966e-18	9239.27	3953.08
ENSG00000039560.14	chr5	34656328	34832612	protein_coding	RAI14	1464	1447	2198	586	1068	1130	1353.82	-1.2243	0.211809	-5.78021	7.46086e-09	6.97516e-08	1896.13	811.519
ENSG00000155858.6	chr5	157743712	157760709	protein_coding	LSM11	655	614	713	223	451	419	526.399	-1.22227	0.188574	-6.48165	9.07254e-11	1.1261e-09	737.191	315.606
ENSG00000172878.14	chr2	171999943	172082430	protein_coding	METAP1D	960	636	949	390	570	420	670.683	-1.22092	0.152003	-8.03221	9.57299e-16	2.19031e-14	938.36	403.007
ENSG00000099800.8	chr19	2425625	2427586	protein_coding	TIMM13	4576	3662	3631	1949	2669	1847	3150.41	-1.21957	0.123305	-9.89074	4.56654e-23	2.28602e-21	4407.56	1893.26
ENSG00000180448.11	chr19	1065923	1086628	protein_coding	ARHGAP45	1327	1105	1202	603	788	583	965.081	-1.21871	0.124583	-9.78234	1.34078e-22	6.39123e-21	1349.45	580.707
ENSG00000091127.14	chr7	105439661	105522271	protein_coding	PUS7	3454	2817	3468	1292	1941	2046	2582.18	-1.21716	0.151719	-8.02244	1.03664e-15	2.35656e-14	3610.78	1553.59
ENSG00000113460.13	chr5	34915677	34925996	protein_coding	BRIX1	3061	1814	2301	1125	1619	1152	1890.66	-1.21658	0.151321	-8.03976	9.00169e-16	2.07303e-14	2643.37	1137.94
ENSG00000206535.8	chr3	100401532	100456319	protein_coding	LNP1	103	108	89	48	67	50	80.2934	-1.21638	0.286003	-4.25303	2.10894e-05	0.000105912	112.245	48.3414
ENSG00000205309.14	chr17	17303335	17347663	protein_coding	NT5M	189	231	144	73	157	91	151.641	-1.21575	0.277336	-4.38369	1.16688e-05	6.1928e-05	212.366	90.9169
ENSG00000123545.6	chr6	96889315	96897891	protein_coding	NDUFAF4	929	633	723	325	510	414	604.398	-1.21511	0.151843	-8.00239	1.22028e-15	2.7431e-14	844.726	364.071
ENSG00000126787.13	chr14	55148112	55191608	protein_coding	DLGAP5	2894	2193	2778	1150	1649	1476	2083.54	-1.21382	0.121391	-9.9992	1.53627e-23	8.18397e-22	2911.16	1255.93
ENSG00000253626.4	chr10	79512533	79516440	protein_coding	EIF5AL1	60	50	78	25	51	29	49.6899	-1.2137	0.360603	-3.36576	0.000763329	0.00274686	69.5631	29.8168
ENSG00000185163.10	chr12	132136594	132144319	protein_coding	DDX51	2141	2123	1788	971	1311	1037	1618.46	-1.21311	0.138192	-8.77847	1.65711e-18	5.21012e-17	2261.16	975.752
ENSG00000042088.14	chr14	89954939	90044764	protein_coding	TDP1	1329	1295	1111	585	895	593	998.375	-1.21144	0.140615	-8.61536	6.97243e-18	2.07221e-16	1394.7	602.051
ENSG00000170779.11	chr14	105009573	105021083	protein_coding	CDCA4	2710	2944	2455	1284	1835	1364	2173.59	-1.21116	0.136826	-8.85179	8.61233e-19	2.81436e-17	3035.86	1311.33
ENSG00000138346.15	chr10	68414064	68472121	protein_coding	DNA2	968	783	1076	382	648	530	749.811	-1.20894	0.143066	-8.45021	2.90787e-17	8.06492e-16	1046.85	452.777
ENSG00000179528.16	chr2	74497517	74503316	protein_coding	LBX2	79	37	35	17	52	18	39.5731	-1.20872	0.490655	-2.46348	0.0137594	0.0344797	55.4269	23.7192
ENSG00000105197.11	chr19	39480412	39493785	protein_coding	TIMM50	5670	6616	5369	2710	4224	2932	4743.38	-1.20831	0.140738	-8.58551	9.04359e-18	2.63778e-16	6621.53	2865.23
ENSG00000132361.18	chr17	2689386	2712663	protein_coding	CLUH	10966	11078	10803	5131	7570	5522	8787.66	-1.205	0.102807	-11.721	9.95213e-32	9.75654e-30	12258.1	5317.26
ENSG00000165891.16	chr12	77021248	77065569	protein_coding	E2F7	733	585	754	279	407	445	550.625	-1.20373	0.179624	-6.70137	2.06472e-11	2.77068e-10	767.555	333.695
ENSG00000070950.10	chr3	8775402	8963773	protein_coding	RAD18	1356	1148	1515	551	924	754	1068.69	-1.20258	0.131015	-9.17894	4.35338e-20	1.61728e-18	1490.06	647.328
ENSG00000086189.11	chr5	62347284	62403943	protein_coding	DIMT1	1691	1356	1398	709	974	764	1184.31	-1.20112	0.121609	-9.87686	5.24489e-23	2.59797e-21	1650.16	718.469
ENSG00000015133.19	chr14	91271323	91417844	protein_coding	CCDC88C	1518	1378	1468	668	1027	733	1164.94	-1.20085	0.105988	-11.3301	9.31489e-30	7.78096e-28	1623.64	706.237
ENSG00000101444.13	chr20	34280268	34311802	protein_coding	AHCY	20504	23731	22245	9971	16209	11285	17869.6	-1.19726	0.123764	-9.67373	3.89901e-22	1.78131e-20	24886.7	10852.5
ENSG00000164611.13	chr5	160421855	160428739	protein_coding	PTTG1	2556	1357	1683	830	1208	1026	1477.61	-1.19625	0.181018	-6.60848	3.88297e-11	5.02438e-10	2057.04	898.175
ENSG00000015475.19	chr22	17734138	17774770	protein_coding	BID	568	439	554	180	325	359	415.174	-1.19616	0.212083	-5.64005	1.70001e-08	1.50182e-07	578.026	252.321
ENSG00000260007.3	chr15	68184032	68229718	protein_coding	RP11-315D16.2	95	94	61	34	51	54	67.2752	-1.19565	0.347658	-3.43917	0.000583508	0.00215019	93.6348	40.9156
ENSG00000128944.13	chr15	40382721	40394246	protein_coding	KNSTRN	2810	1859	2274	1044	1408	1342	1842.08	-1.19556	0.147265	-8.11843	4.72234e-16	1.12801e-14	2563.84	1120.33
ENSG00000104147.9	chr15	41309273	41332591	protein_coding	OIP5	228	212	209	92	111	151	173.903	-1.19458	0.256384	-4.65936	3.17192e-06	1.86808e-05	241.769	106.038
ENSG00000076382.17	chr17	28577565	28599025	protein_coding	SPAG5	5336	4394	4924	2151	3242	2737	3908.41	-1.19395	0.101835	-11.7244	9.55775e-32	9.43544e-30	5438.91	2377.92
ENSG00000205084.11	chr16	75536741	75556268	protein_coding	TMEM231	387	396	340	160	227	236	301.807	-1.19292	0.201028	-5.93409	2.95477e-09	2.92719e-08	419.773	183.84
ENSG00000137804.14	chr15	41320794	41381050	protein_coding	NUSAP1	32	20	32	14	17	15	22.2841	-1.19183	0.507397	-2.3489	0.0188288	0.044756	30.9223	13.646
ENSG00000106628.12	chr7	44114680	44124358	protein_coding	POLD2	6355	7499	6645	3148	4745	3636	5522.77	-1.19136	0.132424	-8.99657	2.32881e-19	8.07758e-18	7681.9	3363.65
ENSG00000058600.16	chr16	22297375	22335101	protein_coding	POLR3E	2949	2520	2679	1226	1965	1380	2176.74	-1.19131	0.0965765	-12.3354	5.83679e-35	7.55945e-33	3027.91	1325.56
ENSG00000112759.19	chr6	44219553	44234142	protein_coding	SLC29A1	4515	4013	3933	1981	3065	1962	3335.06	-1.19033	0.111188	-10.7056	9.57866e-27	6.62853e-25	4638.03	2032.09
ENSG00000148300.12	chr9	133406059	133418096	protein_coding	REXO4	4029	3788	3659	1844	2714	1876	3076.08	-1.18957	0.107963	-11.0184	3.11596e-28	2.36495e-26	4276.95	1875.22
ENSG00000178343.5	chr4	42397488	42402487	protein_coding	SHISA3	103	137	51	36	74	58	79.2655	-1.18934	0.404308	-2.94167	0.0032645	0.0098916	110.346	48.1849
ENSG00000109534.17	chr4	109815510	109824740	protein_coding	GAR1	1871	1251	1456	702	1139	725	1216.58	-1.18927	0.139995	-8.49508	1.97798e-17	5.60704e-16	1691.51	741.645
ENSG00000197785.14	chr1	1512162	1534685	protein_coding	ATAD3A	4723	5369	4170	2205	3358	2492	3847.71	-1.18843	0.1449	-8.20174	2.36938e-16	5.87848e-15	5348.74	2346.68
ENSG00000206561.14	chr3	15450133	15521751	protein_coding	COLQ	48	63	68	37	42	21	48.2749	-1.18791	0.398695	-2.9795	0.0028872	0.00889344	67.0367	29.513
ENSG00000100462.16	chr14	22920525	22929408	protein_coding	PRMT5	3965	3837	3499	1632	2723	2031	3033.54	-1.18782	0.116102	-10.2309	1.44171e-24	8.34125e-23	4216.71	1850.37
ENSG00000164087.8	chr3	52075226	52154690	protein_coding	POC1A	1417	1460	1334	658	900	791	1132.47	-1.18645	0.137758	-8.6126	7.14241e-18	2.11382e-16	1573.23	691.719
ENSG00000165490.13	chr11	82899975	82958277	protein_coding	DDIAS	773	500	795	315	431	393	548.735	-1.185	0.175375	-6.75693	1.40942e-11	1.93736e-10	761.775	335.694
ENSG00000164051.14	chr3	48432164	48440456	protein_coding	CCDC51	891	710	869	381	551	445	659.355	-1.18459	0.126704	-9.34926	8.82594e-21	3.54974e-19	915.411	403.298
ENSG00000126602.11	chr16	3651639	3717553	protein_coding	TRAP1	9418	9009	8275	4298	6676	4153	7171.13	-1.18439	0.119711	-9.89367	4.43446e-23	2.2278e-21	9960.11	4382.14
ENSG00000175449.14	chr5	95646754	95684773	protein_coding	RFESD	31	44	33	13	32	18	29.1958	-1.18429	0.472578	-2.50603	0.0122095	0.0310897	40.7052	17.6865
ENSG00000111012.10	chr12	57762334	57768986	protein_coding	CYP27B1	546	368	438	221	273	250	360.095	-1.18396	0.179471	-6.59696	4.19685e-11	5.40081e-10	499.543	220.646
ENSG00000105447.13	chr19	48445841	48457022	protein_coding	GRWD1	5428	6192	5142	2663	4063	2788	4524	-1.18327	0.136733	-8.65386	4.97866e-18	1.4954e-16	6282.02	2765.98
ENSG00000130943.7	chr22	46255663	46263343	protein_coding	PKDREJ	49	31	56	12	24	39	36.0681	-1.18203	0.495395	-2.38604	0.0170309	0.0411969	50.0277	22.1084
ENSG00000111581.10	chr12	68686951	68745809	protein_coding	NUP107	3420	2636	3245	1348	2350	1573	2481.65	-1.18089	0.106047	-11.1355	8.42835e-29	6.57364e-27	3444.69	1518.62
ENSG00000178896.9	chr8	144078648	144080648	protein_coding	EXOSC4	1887	1458	1253	789	1149	658	1231.06	-1.18002	0.174167	-6.77521	1.24222e-11	1.71758e-10	1708.19	753.924
ENSG00000204514.10	chr19	57848731	57889074	protein_coding	ZNF814	785	638	769	325	418	467	586.205	-1.17954	0.17333	-6.8052	1.00909e-11	1.41745e-10	812.804	359.606
ENSG00000153044.10	chr5	69189574	69210357	protein_coding	CENPH	862	712	802	348	584	413	635.441	-1.17936	0.123874	-9.52071	1.72005e-21	7.49441e-20	881.874	389.008
ENSG00000163006.12	chr2	108786757	108885477	protein_coding	CCDC138	684	607	749	279	480	394	545.963	-1.17873	0.145516	-8.10037	5.47922e-16	1.29565e-14	757.509	334.417
ENSG00000148840.11	chr10	102132994	102150333	protein_coding	PPRC1	4596	4418	5060	2076	3238	2640	3778.79	-1.17516	0.106053	-11.0808	1.55454e-28	1.18883e-26	5237.96	2319.61
ENSG00000171320.15	chr8	27771949	27812640	protein_coding	ESCO2	479	375	707	194	273	391	415.681	-1.17475	0.274292	-4.28285	1.84513e-05	9.39335e-05	575.916	255.447
ENSG00000172009.15	chr19	2785503	2815807	protein_coding	THOP1	7219	8055	6359	3380	5195	3768	5850.11	-1.17461	0.139427	-8.42456	3.62094e-17	9.8872e-16	8108.45	3591.76
ENSG00000108106.14	chr19	55399745	55407788	protein_coding	UBE2S	15489	16465	12038	7220	10196	7567	11899.1	-1.17262	0.151635	-7.73321	1.04864e-14	2.1028e-13	16485.1	7313.09
ENSG00000150990.9	chr12	124946825	124989131	protein_coding	DHX37	4398	4521	4230	2085	3032	2337	3545.43	-1.17186	0.113154	-10.3564	3.91513e-25	2.36196e-23	4910.97	2179.89
ENSG00000111445.14	chr12	118013588	118033130	protein_coding	RFC5	1202	986	1130	469	734	667	888.999	-1.17147	0.135101	-8.67103	4.28219e-18	1.29725e-16	1231.14	546.86
ENSG00000156398.13	chr10	102714538	102743492	protein_coding	SFXN2	339	270	385	123	223	216	265.618	-1.17065	0.211473	-5.53566	3.10055e-08	2.61316e-07	367.847	163.388
ENSG00000075336.12	chr18	74148523	74160531	protein_coding	TIMM21	1917	1318	1614	717	1092	922	1295.12	-1.16737	0.132704	-8.79684	1.4072e-18	4.49443e-17	1791.95	798.297
ENSG00000129347.21	chr19	10553085	10566031	protein_coding	KRI1	3752	3053	2989	1625	2317	1608	2629.89	-1.16682	0.119156	-9.79236	1.21434e-22	5.83089e-21	3638.69	1621.08
ENSG00000104140.7	chr15	40872214	40874234	protein_coding	RHOV	203	282	160	81	177	122	175.987	-1.16647	0.287345	-4.05946	4.91853e-05	0.000230803	243.82	108.153
ENSG00000116649.10	chr1	11054584	11060020	protein_coding	SRM	8705	5922	7603	3581	5073	3842	5934.59	-1.16639	0.116366	-10.0234	1.20248e-23	6.50397e-22	8210.3	3658.87
ENSG00000178952.11	chr16	28842411	28846348	protein_coding	TUFM	12079	10867	9825	5344	7875	5449	8825.32	-1.16626	0.115572	-10.0911	6.04741e-24	3.33481e-22	12210.1	5440.58
ENSG00000090889.12	chrX	70290104	70420886	protein_coding	KIF4A	2723	2431	2793	1119	1738	1650	2136.82	-1.16199	0.132043	-8.8001	1.36694e-18	4.37577e-17	2953.46	1320.18
ENSG00000006744.19	chr17	12991612	13018065	protein_coding	ELAC2	7184	6665	6867	3252	4874	3690	5580.47	-1.16189	0.0910566	-12.76	2.74042e-37	4.25126e-35	7713.39	3447.54
ENSG00000068654.17	chr2	86020216	86106155	protein_coding	POLR1A	13226	14858	14877	6212	10351	8189	11622.5	-1.16044	0.124299	-9.33591	1.00125e-20	4.00416e-19	16060.4	7184.52
ENSG00000092295.12	chr14	24249114	24264432	protein_coding	TGM1	95	123	93	42	88	53	84.4818	-1.15976	0.30552	-3.79601	0.000147046	0.000623941	116.988	51.9754
ENSG00000146909.8	chr7	156949712	156973176	protein_coding	NOM1	2838	2933	3371	1498	2016	1671	2466.52	-1.15908	0.123675	-9.37202	7.11602e-21	2.92026e-19	3406.77	1526.27
ENSG00000198598.7	chr12	131828393	131851783	protein_coding	MMP17	184	206	146	98	117	90	145.742	-1.15822	0.255838	-4.52717	5.97795e-06	3.35416e-05	201.151	90.3328
ENSG00000077152.11	chr1	202331657	202341980	protein_coding	UBE2T	2660	1553	1814	940	1433	1046	1608.11	-1.15776	0.160332	-7.22105	5.1586e-13	8.41475e-12	2220.63	995.585
ENSG00000109881.17	chr11	27330827	27363234	protein_coding	CCDC34	754	738	1014	344	556	528	674.208	-1.15776	0.177413	-6.52576	6.76574e-11	8.52024e-10	931.028	417.389
ENSG00000161800.13	chr12	49976923	50033136	protein_coding	RACGAP1	5655	5334	5567	2495	3708	3246	4467.13	-1.15531	0.109831	-10.519	7.06443e-26	4.65631e-24	6165.64	2768.61
ENSG00000259330.3	chr15	40323692	40326715	protein_coding	INAFM2	446	541	426	239	324	249	384.53	-1.15407	0.188998	-6.10625	1.02001e-09	1.08266e-08	530.557	238.503
ENSG00000130119.17	chrX	54530183	54621521	protein_coding	GNL3L	5197	5801	6353	2427	4238	3390	4695.13	-1.15355	0.135028	-8.54299	1.30792e-17	3.79134e-16	6478.58	2911.68
ENSG00000169679.15	chr2	110637528	110678063	protein_coding	BUB1	7076	5927	6886	3019	4662	3713	5352.26	-1.15176	0.090736	-12.6936	6.41982e-37	9.85094e-35	7381.81	3322.71
ENSG00000074071.15	chr16	1771890	1773150	protein_coding	MRPS34	2242	1969	1764	933	1465	1052	1613.79	-1.15031	0.125708	-9.15063	5.66018e-20	2.08025e-18	2225.25	1002.34
ENSG00000085999.13	chr1	46246461	46278480	protein_coding	RAD54L	617	517	655	263	417	346	481.247	-1.15009	0.143959	-7.98903	1.3601e-15	3.03806e-14	663.427	299.066
ENSG00000204839.9	chr8	143566192	143572772	protein_coding	MROH6	489	376	627	233	293	312	400.029	-1.14896	0.207313	-5.54216	2.98759e-08	2.52701e-07	550.973	249.085
ENSG00000197753.11	chr6	35797206	35845397	protein_coding	LHFPL5	276	192	199	78	176	135	178.908	-1.14892	0.238637	-4.81449	1.47578e-06	9.26348e-06	246.867	110.949
ENSG00000160214.13	chr21	43789513	43805293	protein_coding	RRP1	4412	3973	3840	2067	3008	1974	3302.76	-1.1485	0.115152	-9.97377	1.9855e-23	1.04198e-21	4552.03	2053.5
ENSG00000141994.16	chr19	5784832	5791225	protein_coding	DUS3L	2426	2309	2005	1073	1604	1215	1825.5	-1.14705	0.126509	-9.06692	1.22433e-19	4.36462e-18	2515.24	1135.76
ENSG00000239789.6	chr7	55951877	55956500	protein_coding	MRPS17	585	597	524	254	460	287	462.328	-1.14691	0.162266	-7.06811	1.57053e-12	2.43371e-11	637.512	287.144
ENSG00000131368.8	chr3	15042460	15065317	protein_coding	MRPS25	4499	2903	3618	1739	2650	1921	2951.96	-1.14671	0.128139	-8.94891	3.5901e-19	1.21831e-17	4066.77	1837.15
ENSG00000130935.10	chr17	67717931	67744531	protein_coding	NOL11	7200	4702	6110	2878	4313	3114	4824.85	-1.14637	0.122447	-9.36217	7.81135e-21	3.17789e-19	6646.55	3003.14
ENSG00000169884.14	chr12	48965340	48971735	protein_coding	WNT10B	679	604	454	299	420	284	470.594	-1.14536	0.189145	-6.05545	1.40023e-09	1.46098e-08	648.109	293.079
ENSG00000168393.13	chr2	241675747	241686944	protein_coding	DTYMK	2488	2229	2310	1120	1634	1293	1899.26	-1.14337	0.102182	-11.1896	4.5855e-29	3.63672e-27	2614.46	1184.06
ENSG00000065150.21	chr13	97953658	98024296	protein_coding	IPO5	16993	15608	19282	7393	12407	10284	14008.9	-1.14111	0.115027	-9.92036	3.39532e-23	1.74297e-21	19277.4	8740.35
ENSG00000183569.18	chr22	42553617	42574382	protein_coding	SERHL2	290	245	241	108	228	124	209.344	-1.14033	0.208063	-5.48066	4.23741e-08	3.48543e-07	288.516	130.172
ENSG00000183814.16	chr1	226231149	226309869	protein_coding	LIN9	1407	805	1198	530	775	640	911.76	-1.1398	0.165896	-6.87059	6.39373e-12	9.24797e-11	1253.93	569.59
ENSG00000138180.16	chr10	93496612	93529092	protein_coding	CEP55	2235	1781	2185	859	1426	1294	1670.66	-1.13956	0.134515	-8.4716	2.42046e-17	6.7412e-16	2298.11	1043.2
ENSG00000110107.9	chr11	60890547	60906585	protein_coding	PRPF19	6494	6811	6508	3200	4543	3715	5380.88	-1.13916	0.114853	-9.91845	3.46094e-23	1.76383e-21	7401.11	3360.66
ENSG00000100294.13	chr22	43132209	43143398	protein_coding	MCAT	1075	1059	941	455	721	613	834.969	-1.13729	0.144524	-7.86924	3.56798e-15	7.57432e-14	1148.1	521.84
ENSG00000121988.18	chr2	135136916	135531218	protein_coding	ZRANB3	542	460	585	290	343	273	428.653	-1.13637	0.162004	-7.01448	2.30801e-12	3.49969e-11	588.634	268.673
ENSG00000136875.13	chr9	113275642	113294009	protein_coding	PRPF4	3285	2776	3299	1435	2278	1726	2527.58	-1.1353	0.0939199	-12.088	1.22265e-33	1.42646e-31	3473.78	1581.38
ENSG00000171241.9	chr16	46578591	46621379	protein_coding	SHCBP1	1619	1145	1646	597	898	1023	1185.51	-1.13373	0.186098	-6.09215	1.11408e-09	1.1772e-08	1628.43	742.594
ENSG00000072571.20	chr5	163460203	163491941	protein_coding	HMMR	1997	1616	2363	791	1437	1252	1609.89	-1.13307	0.157161	-7.20961	5.61111e-13	9.08394e-12	2211.59	1008.19
ENSG00000163794.6	chr2	27307400	27308445	protein_coding	UCN	123	90	101	46	64	70	84.7535	-1.13283	0.289355	-3.91501	9.04021e-05	0.000402589	116.266	53.2413
ENSG00000138363.15	chr2	215311956	215349773	protein_coding	ATIC	7797	7270	7444	3654	5737	3794	6102.88	-1.13273	0.0972401	-11.6488	2.32805e-31	2.19101e-29	8383.11	3822.65
ENSG00000074800.16	chr1	8861000	8879190	protein_coding	ENO1	62653	68768	62559	30939	50109	33365	52838.8	-1.13197	0.118956	-9.51588	1.80181e-21	7.82652e-20	72566.7	33110.9
ENSG00000164626.9	chr6	39188971	39229475	protein_coding	KCNK5	267	259	246	181	149	105	210.022	-1.13152	0.271198	-4.1723	3.01537e-05	0.000147141	287.947	132.097
ENSG00000178695.6	chr13	76880175	76886405	protein_coding	KCTD12	54	71	58	35	49	24	50.0741	-1.13092	0.378313	-2.98938	0.00279545	0.00863721	68.7932	31.3549
ENSG00000151725.12	chr4	184694085	184734130	protein_coding	CENPU	1316	961	1319	516	732	809	968.565	-1.1299	0.174267	-6.4837	8.94978e-11	1.11218e-09	1329.16	607.969
ENSG00000100285.10	chr22	29480218	29491390	protein_coding	NEFH	13934	15263	12568	7146	11046	6503	11393.9	-1.12986	0.145827	-7.74798	9.3365e-15	1.89101e-13	15640.9	7146.82
ENSG00000163002.13	chr2	183117513	183161680	protein_coding	NUP35	1534	900	1278	583	806	733	995.525	-1.12978	0.166374	-6.79058	1.11684e-11	1.55488e-10	1366.06	624.99
ENSG00000176749.9	chr17	32486993	32491253	protein_coding	CDK5R1	608	549	453	261	417	270	437.409	-1.12835	0.170932	-6.60117	4.07934e-11	5.25438e-10	600.427	274.391
ENSG00000253729.8	chr8	47773111	47960178	protein_coding	PRKDC	36847	38024	49589	17440	28871	26363	33749.5	-1.1279	0.150583	-7.49022	6.87566e-14	1.24761e-12	46308.8	21190.1
ENSG00000100216.6	chr22	38681957	38685421	protein_coding	TOMM22	5049	5515	4472	2378	3833	2679	4104.19	-1.12766	0.135726	-8.30833	9.70582e-17	2.52333e-15	5631.58	2576.8
ENSG00000160208.13	chr21	43659560	43696079	protein_coding	RRP1B	7055	6990	7194	3347	5261	3864	5771.92	-1.12691	0.0966132	-11.6642	1.94264e-31	1.8656e-29	7918.42	3625.42
ENSG00000125871.14	chr20	17969018	17991122	protein_coding	MGME1	1686	1083	1420	626	1058	763	1126.49	-1.12617	0.140007	-8.04368	8.71818e-16	2.01762e-14	1545.17	707.815
ENSG00000196793.14	chr10	43556344	43574618	protein_coding	ZNF239	807	546	772	330	457	434	572.056	-1.12601	0.16508	-6.821	9.04102e-12	1.28321e-10	784.146	359.966
ENSG00000088727.14	chr3	47227998	47283451	protein_coding	KIF9	249	208	276	92	177	161	198.031	-1.12542	0.218912	-5.14097	2.73331e-07	1.96868e-06	271.682	124.38
ENSG00000139405.16	chr12	113185526	113192368	protein_coding	RITA1	1353	1416	1140	634	996	680	1066.55	-1.12527	0.148211	-7.59235	3.14153e-14	5.90533e-13	1462.86	670.239
ENSG00000164104.12	chr4	173331376	173334432	protein_coding	HMGB2	8787	6058	6400	3420	5199	3764	5733.1	-1.12444	0.126945	-8.85766	8.17088e-19	2.68877e-17	7860.49	3605.72
ENSG00000198000.12	chr9	92297358	92325636	protein_coding	NOL8	2296	1584	2490	987	1574	1153	1713.95	-1.12337	0.139754	-8.03821	9.11597e-16	2.09593e-14	2349.34	1078.57
ENSG00000145604.17	chr5	36151989	36196849	protein_coding	SKP2	1878	1911	2186	963	1355	1162	1624.26	-1.12327	0.125435	-8.95497	3.39829e-19	1.15599e-17	2226.09	1022.43
ENSG00000101003.10	chr20	25407673	25452628	protein_coding	GINS1	1631	1544	1781	726	1061	1089	1345.42	-1.12298	0.150907	-7.44153	9.9524e-14	1.76505e-12	1843.82	847.029
ENSG00000141076.18	chr16	69131291	69231130	protein_coding	UTP4	3252	2737	3414	1531	2254	1704	2545.52	-1.12188	0.098548	-11.3841	5.0194e-30	4.29448e-28	3487.8	1603.24
ENSG00000004660.15	chr17	3860315	3894891	protein_coding	CAMKK1	761	694	568	322	586	305	550.398	-1.12169	0.184181	-6.09015	1.12802e-09	1.19016e-08	754.671	346.125
ENSG00000100297.16	chr22	35400134	35425431	protein_coding	MCM5	4577	4710	5114	2238	3161	2998	3921.17	-1.11909	0.131083	-8.53721	1.37499e-17	3.97761e-16	5369.68	2472.67
ENSG00000156502.14	chr10	69180234	69209099	protein_coding	SUPV3L1	2070	1841	1702	915	1499	919	1526.09	-1.11908	0.129902	-8.61486	7.00283e-18	2.07687e-16	2090.38	961.799
ENSG00000145912.9	chr5	178149463	178153894	protein_coding	NHP2	3557	3628	3242	1785	2638	1741	2844.87	-1.11851	0.125972	-8.87902	6.74528e-19	2.23529e-17	3895.66	1794.08
ENSG00000146918.20	chr7	158631169	158704804	protein_coding	NCAPG2	3037	2371	2784	1246	1851	1675	2217.74	-1.11796	0.12059	-9.27075	1.84838e-20	7.12938e-19	3036.01	1399.47
ENSG00000147536.12	chr8	41529218	41545030	protein_coding	GINS4	857	846	993	389	575	607	733.172	-1.11789	0.170836	-6.54364	6.00412e-11	7.60863e-10	1003.59	462.754
ENSG00000128973.13	chr15	68206992	68257211	protein_coding	CLN6	2045	2181	1973	959	1582	1144	1692.69	-1.11762	0.126333	-8.84665	9.01825e-19	2.93342e-17	2317.82	1067.56
ENSG00000083093.10	chr16	23603160	23641310	protein_coding	PALB2	766	563	707	333	515	348	550.25	-1.11741	0.137917	-8.10207	5.40336e-16	1.27985e-14	753.226	347.274
ENSG00000108963.19	chr17	2030137	2043898	protein_coding	DPH1	1095	1334	1184	576	902	670	989.744	-1.11603	0.15157	-7.36309	1.79706e-13	3.10135e-12	1354.77	624.72
ENSG00000138658.16	chr4	112539333	112636995	protein_coding	ZGRF1	811	420	1011	317	482	491	599.751	-1.1153	0.249735	-4.46592	7.97237e-06	4.38434e-05	820.461	379.042
ENSG00000004455.17	chr1	33007940	33080996	protein_coding	AK2	9157	8133	7914	4099	6295	4494	6856.18	-1.11514	0.0986384	-11.3054	1.23441e-29	1.01907e-27	9381.53	4330.82
ENSG00000111247.15	chr12	4538798	4560047	protein_coding	RAD51AP1	636	482	716	281	401	384	495.825	-1.11356	0.171898	-6.47804	9.29246e-11	1.1487e-09	677.851	313.798
ENSG00000135245.10	chr7	128455849	128458418	protein_coding	HILPDA	674	470	497	278	358	316	444.346	-1.11338	0.171451	-6.49387	8.36566e-11	1.04512e-09	607.299	281.392
ENSG00000143319.17	chr1	156721891	156728766	protein_coding	ISG20L2	3939	3678	3359	1708	2781	2034	2992.08	-1.11275	0.113608	-9.79472	1.18625e-22	5.73502e-21	4092.33	1891.84
ENSG00000091651.9	chr16	46689643	46698394	protein_coding	ORC6	1879	1389	1781	786	1073	1068	1366.19	-1.11266	0.144459	-7.70231	1.3363e-14	2.63471e-13	1867.76	864.618
ENSG00000106263.18	chr7	2354086	2380745	protein_coding	EIF3B	22903	24833	21803	11166	17726	12562	19024.8	-1.11265	0.119611	-9.30222	1.37541e-20	5.45411e-19	26018.2	12031.4
ENSG00000033050.9	chr7	151211484	151227205	protein_coding	ABCF2	1724	1370	1419	732	1054	863	1225.67	-1.11056	0.120927	-9.1837	4.1654e-20	1.55153e-18	1675.02	776.313
ENSG00000075914.13	chr3	44975241	45036066	protein_coding	EXOSC7	1862	1228	1355	664	1133	835	1201.96	-1.10902	0.146257	-7.58272	3.38395e-14	6.32732e-13	1642.55	761.359
ENSG00000146263.12	chr6	97142161	97283217	protein_coding	MMS22L	756	665	1110	301	589	607	685.577	-1.10781	0.228806	-4.8417	1.28733e-06	8.17144e-06	936.635	434.518
ENSG00000198300.14	chr19	56810077	56840728	protein_coding	PEG3	575	484	840	241	443	437	513.929	-1.10707	0.224002	-4.94224	7.72291e-07	5.14266e-06	701.984	325.874
ENSG00000122034.17	chr13	27424619	27435823	protein_coding	GTF3A	5690	5273	5860	2670	4026	3258	4583.46	-1.10596	0.0955915	-11.5697	5.87147e-31	5.38231e-29	6258.79	2908.14
ENSG00000187741.15	chr16	89737549	89816657	protein_coding	FANCA	1530	1044	1547	561	871	971	1113.73	-1.10519	0.188822	-5.8531	4.82506e-09	4.64318e-08	1520.34	707.117
ENSG00000119969.15	chr10	94501434	94613905	protein_coding	HELLS	1117	946	1550	470	694	933	979.199	-1.10461	0.23548	-4.6909	2.72003e-06	1.62225e-05	1336.53	621.872
ENSG00000152518.8	chr2	43222402	43226606	protein_coding	ZFP36L2	2377	1931	2245	1096	1620	1163	1780.98	-1.10401	0.099575	-11.0872	1.44689e-28	1.11616e-26	2430.69	1131.27
ENSG00000189337.17	chr1	13892792	15118043	protein_coding	KAZN	512	575	332	237	428	205	390.756	-1.10361	0.250854	-4.3994	1.08553e-05	5.80511e-05	533.661	247.851
ENSG00000171793.16	chr1	40979688	41012565	protein_coding	CTPS1	4432	3552	3809	1916	2948	2137	3206.76	-1.10333	0.0976541	-11.2984	1.33634e-29	1.09681e-27	4376.43	2037.1
ENSG00000123485.12	chr2	233833416	233854566	protein_coding	HJURP	1603	1347	1562	754	958	923	1227.88	-1.1027	0.133559	-8.25629	1.50266e-16	3.80844e-15	1674.76	781
ENSG00000123064.13	chr12	113157173	113185479	protein_coding	DDX54	6164	9268	6578	3665	5794	3890	6090.5	-1.10254	0.185568	-5.94144	2.82526e-09	2.81469e-08	8311.04	3869.96
ENSG00000197766.8	chr19	859664	863641	protein_coding	CFD	2155	2478	1929	1077	1692	1179	1803.8	-1.1023	0.151007	-7.29968	2.88458e-13	4.84204e-12	2461.51	1146.1
ENSG00000162408.11	chr1	6521347	6554513	protein_coding	NOL9	1630	2033	2207	742	1381	1398	1610.04	-1.10075	0.199338	-5.52206	3.35053e-08	2.80044e-07	2196.28	1023.81
ENSG00000099821.14	chr19	617221	633537	protein_coding	POLRMT	9398	11261	8588	5037	7849	4821	8054.97	-1.099	0.157259	-6.98845	2.77932e-12	4.18291e-11	10983.1	5126.87
ENSG00000075131.10	chr15	66336191	66386746	protein_coding	TIPIN	458	320	430	190	322	210	327.225	-1.09841	0.167125	-6.57238	4.95158e-11	6.3145e-10	446.218	208.231
ENSG00000122966.17	chr12	119685791	119877320	protein_coding	CIT	3472	3644	3972	1614	2523	2458	3034.11	-1.09772	0.146803	-7.47755	7.57216e-14	1.36696e-12	4135.68	1932.53
ENSG00000090621.15	chr1	39560709	39576790	protein_coding	PABPC4	9178	7492	10001	4257	6341	5191	7249.2	-1.09768	0.1069	-10.2683	9.79031e-25	5.75874e-23	9880.77	4617.63
ENSG00000132507.18	chr17	7306999	7312463	protein_coding	EIF5A	37412	46890	36095	19368	31423	22181	33198.9	-1.09733	0.151176	-7.25863	3.91016e-13	6.46368e-12	45249.6	21148.2
ENSG00000164077.14	chr3	49907160	49930173	protein_coding	MON1A	665	772	615	252	555	448	564.369	-1.09727	0.204334	-5.36998	7.8747e-08	6.18626e-07	769.688	359.05
ENSG00000183431.12	chr1	37956975	37990075	protein_coding	SF3A3	5316	4364	4686	2310	3450	2774	3914.05	-1.09685	0.0978649	-11.2078	3.73347e-29	2.99463e-27	5333.81	2494.3
ENSG00000105926.16	chr7	24573268	24694193	protein_coding	MPP6	1225	1146	1415	551	923	791	1032.97	-1.09471	0.13819	-7.92179	2.34115e-15	5.08463e-14	1407.18	658.763
ENSG00000130038.10	chr12	3606633	3764819	protein_coding	CRACR2A	194	158	165	72	148	94	140.702	-1.09456	0.225248	-4.85935	1.17773e-06	7.54015e-06	191.97	89.434
ENSG00000196305.19	chr9	92210207	92293854	protein_coding	IARS1	12183	10038	11530	5496	8336	6305	9197.47	-1.09317	0.083206	-13.1382	1.99027e-39	3.69694e-37	12524.1	5870.88
ENSG00000148835.11	chr10	103367976	103389065	protein_coding	TAF5	706	704	662	350	488	398	568.123	-1.09282	0.142918	-7.64644	2.06619e-14	3.99568e-13	773.346	362.9
ENSG00000189410.12	chr1	20719731	20732837	protein_coding	SH2D5	1291	1021	871	516	781	605	869.066	-1.09257	0.158014	-6.91438	4.6993e-12	6.92484e-11	1183.2	554.932
ENSG00000176055.10	chr5	90458209	90474771	protein_coding	MBLAC2	330	410	462	169	328	236	329.889	-1.09212	0.2011	-5.4307	5.6132e-08	4.52034e-07	449.476	210.302
ENSG00000174173.7	chr3	101561868	101566446	protein_coding	TRMT10C	1937	1298	1564	780	1237	851	1302.29	-1.09184	0.131385	-8.31021	9.55362e-17	2.48835e-15	1772.78	831.805
ENSG00000134684.12	chr1	32775237	32817380	protein_coding	YARS1	5483	4760	4506	2540	3843	2484	4032.15	-1.09154	0.117375	-9.29957	1.41011e-20	5.54498e-19	5488.76	2575.53
ENSG00000180817.12	chr10	70202835	70233911	protein_coding	PPA1	7605	6863	7618	3215	5852	4304	6032.85	-1.09146	0.104224	-10.4722	1.15859e-25	7.43447e-24	8212.74	3852.97
ENSG00000142731.11	chr4	127880893	127899224	protein_coding	PLK4	1523	983	1498	580	1015	798	1083.94	-1.09109	0.154319	-7.07032	1.54582e-12	2.39805e-11	1475.36	692.509
ENSG00000117399.14	chr1	43358981	43363203	protein_coding	CDC20	9326	8439	8661	4501	6214	5013	7227.23	-1.09049	0.0980248	-11.1246	9.52063e-29	7.38476e-27	9834.95	4619.51
ENSG00000185818.8	chr4	2059327	2069089	protein_coding	NAT8L	3883	4026	3760	1963	3071	2026	3203.13	-1.09	0.117599	-9.26877	1.88305e-20	7.24333e-19	4359.05	2047.21
ENSG00000142864.15	chr1	67407810	67430415	protein_coding	SERBP1	29451	27818	31797	13483	23274	17121	24355.8	-1.08927	0.0975614	-11.165	6.05011e-29	4.74497e-27	33137.8	15573.8
ENSG00000132182.12	chr3	13316235	13420322	protein_coding	NUP210	8763	8213	10811	4089	6338	6131	7587.06	-1.08864	0.145123	-7.50149	6.30947e-14	1.15078e-12	10320.9	4853.23
ENSG00000170854.18	chr3	97941818	97972457	protein_coding	RIOX2	1875	1402	1779	763	1306	971	1375.19	-1.08863	0.117171	-9.29097	1.52886e-20	5.94569e-19	1870.93	879.439
ENSG00000138074.15	chr2	27199587	27212958	protein_coding	SLC5A6	3859	3756	3786	1873	2738	2219	3124.65	-1.08828	0.104816	-10.3828	2.9686e-25	1.83003e-23	4250.05	1999.25
ENSG00000166938.13	chr15	66293217	66333898	protein_coding	DIS3L	2537	2147	2544	1181	1701	1424	1972.63	-1.08824	0.104829	-10.3811	3.02258e-25	1.85521e-23	2682.69	1262.58
ENSG00000111665.12	chr12	6844793	6851292	protein_coding	CDCA3	1324	843	988	567	624	643	856.76	-1.08772	0.181617	-5.98907	2.11041e-09	2.15265e-08	1164.51	549.011
ENSG00000141965.5	chr19	4791734	4801273	protein_coding	FEM1A	361	302	268	149	229	181	254.711	-1.08756	0.187038	-5.81465	6.07626e-09	5.75695e-08	346.393	163.029
ENSG00000137054.16	chr9	37485948	37503697	protein_coding	POLR1E	2544	2270	2616	1186	1800	1464	2030.49	-1.08743	0.101931	-10.6684	1.43115e-26	9.76017e-25	2761.2	1299.77
ENSG00000154328.16	chr8	11769639	11787345	protein_coding	NEIL2	1800	1992	1568	952	1416	885	1476.97	-1.08721	0.157984	-6.88175	5.91207e-12	8.5865e-11	2008.74	945.205
ENSG00000198826.11	chr15	32615144	32639941	protein_coding	ARHGAP11A	2978	2526	3522	1227	2113	2061	2459.66	-1.08685	0.162374	-6.6935	2.17891e-11	2.9046e-10	3344.65	1574.67
ENSG00000213965.4	chr19	32691821	32713792	protein_coding	NUDT19	2145	2821	2251	1190	1913	1311	1996.4	-1.08478	0.162303	-6.6837	2.32985e-11	3.09412e-10	2713.83	1278.97
ENSG00000152642.11	chr3	32105689	32168709	protein_coding	GPD1L	1373	1115	1522	551	1020	851	1092.56	-1.08448	0.149146	-7.27128	3.56089e-13	5.91401e-12	1485.12	700.002
ENSG00000105671.12	chr19	18919705	18929189	protein_coding	DDX49	3291	3459	2996	1703	2429	1757	2683.21	-1.08203	0.128449	-8.42378	3.6453e-17	9.91536e-16	3644.71	1721.71
ENSG00000185361.9	chr19	4639516	4655568	protein_coding	TNFAIP8L1	1575	1884	1349	841	1395	734	1329.93	-1.08166	0.189063	-5.72115	1.05804e-08	9.6738e-08	1806.77	853.088
ENSG00000160318.6	chr19	51367098	51369003	protein_coding	CLDND2	82	31	45	21	38	35	42.4655	-1.08156	0.44175	-2.44836	0.0143509	0.0357429	57.6443	27.2866
ENSG00000135521.9	chr6	143843338	143863812	protein_coding	LTV1	1645	1059	1312	649	1024	740	1091.5	-1.08056	0.139547	-7.74334	9.68408e-15	1.953e-13	1482.04	700.961
ENSG00000126457.22	chr19	49675786	49689029	protein_coding	PRMT1	11794	10300	9309	5530	8373	5157	8611.29	-1.08034	0.128614	-8.39983	4.47128e-17	1.2023e-15	11693	5529.63
ENSG00000079616.13	chr16	29790719	29805384	protein_coding	KIF22	5364	5495	4825	2561	3886	3054	4317	-1.07993	0.120558	-8.95774	3.31386e-19	1.12999e-17	5861.37	2772.64
ENSG00000112787.14	chr12	132489551	132585188	protein_coding	FBRSL1	6662	5276	5276	3108	4385	2873	4708.26	-1.07874	0.123815	-8.71257	2.9705e-18	9.11621e-17	6390.56	3025.95
ENSG00000149136.9	chr11	57325986	57335892	protein_coding	SSRP1	11006	11954	11543	5485	9174	6452	9500.97	-1.07836	0.11394	-9.46431	2.95515e-21	1.2416e-19	12895.8	6106.15
ENSG00000140006.12	chr14	63597039	63641871	protein_coding	WDR89	440	447	513	213	385	259	383.979	-1.07828	0.159366	-6.76608	1.32316e-11	1.82769e-10	521.558	246.4
ENSG00000100867.15	chr14	23630115	23645639	protein_coding	DHRS2	124	121	107	57	76	78	96.9312	-1.07737	0.271098	-3.97411	7.06422e-05	0.000321592	131.405	62.4574
ENSG00000182810.7	chr16	68020916	68023232	protein_coding	DDX28	1242	1141	1051	613	877	589	943.228	-1.07726	0.134878	-7.98693	1.3834e-15	3.08523e-14	1279.8	606.656
ENSG00000137819.14	chr15	69298912	69407780	protein_coding	PAQR5	74	115	77	44	92	33	73.946	-1.07674	0.376809	-2.85753	0.00426956	0.0124815	100.586	47.3057
ENSG00000156509.14	chr8	100133351	100145817	protein_coding	FBXO43	413	302	327	170	249	207	284.634	-1.07626	0.174567	-6.16534	7.03341e-10	7.66131e-09	385.933	183.335
ENSG00000130821.17	chrX	153687926	153696588	protein_coding	SLC6A8	9433	9565	8163	4612	7410	4640	7484.12	-1.07533	0.129035	-8.33359	7.84266e-17	2.05408e-15	10151.4	4816.85
ENSG00000132646.11	chr20	5114953	5126626	protein_coding	PCNA	6383	3862	5015	2597	3814	2740	4146.3	-1.07473	0.139283	-7.71615	1.199e-14	2.38398e-13	5622.65	2669.94
ENSG00000164032.12	chr4	99948086	99950355	protein_coding	H2AZ1	8459	5144	7126	3224	4940	4242	5630.9	-1.07417	0.143189	-7.50178	6.2959e-14	1.1498e-12	7635.05	3626.75
ENSG00000143179.16	chr1	165827614	165911618	protein_coding	UCK2	5536	5074	4645	2706	4014	2567	4192.89	-1.07403	0.122792	-8.74679	2.19499e-18	6.79531e-17	5685.37	2700.4
ENSG00000111602.12	chr12	56416363	56449426	protein_coding	TIMELESS	3890	3851	4030	1909	2882	2344	3236.15	-1.07374	0.105585	-10.1694	2.71563e-24	1.52735e-22	4387.64	2084.66
ENSG00000174206.13	chr12	64186316	64222296	protein_coding	C12orf66	605	639	556	279	463	359	496.326	-1.0737	0.157968	-6.79693	1.06872e-11	1.49082e-10	673.181	319.471
ENSG00000173153.17	chr11	64305497	64316743	protein_coding	ESRRA	2829	2933	2367	1367	2131	1478	2243.24	-1.07325	0.138284	-7.76121	8.41204e-15	1.71608e-13	3041.41	1445.06
ENSG00000035141.8	chr2	70295975	70302090	protein_coding	FAM136A	5554	4337	4902	2519	3572	2809	4046.2	-1.07285	0.0993671	-10.7969	3.56197e-27	2.51422e-25	5484.29	2608.12
ENSG00000139515.6	chr13	27920000	27926313	protein_coding	PDX1	90	64	57	37	77	19	57.5788	-1.07254	0.424457	-2.52685	0.011509	0.0295888	78.22	36.9375
ENSG00000092470.12	chr15	43826980	43868412	protein_coding	WDR76	712	644	857	316	559	472	605.891	-1.07226	0.159291	-6.73143	1.67998e-11	2.28042e-10	821.367	390.416
ENSG00000122952.17	chr10	56357227	56361273	protein_coding	ZWINT	3101	2102	2943	1200	1864	1817	2218.54	-1.07165	0.154061	-6.95602	3.50023e-12	5.20682e-11	3006.3	1430.79
ENSG00000126249.8	chr19	34404399	34426168	protein_coding	PDCD2L	343	267	249	139	224	160	235.325	-1.07156	0.190763	-5.61722	1.94055e-08	1.70048e-07	318.967	151.683
ENSG00000124784.9	chr6	7389793	7418037	protein_coding	RIOK1	1682	1210	1428	691	1140	797	1179.5	-1.07099	0.121101	-8.84379	9.25252e-19	3.00271e-17	1598.37	760.642
ENSG00000189046.11	chr12	109088188	109093631	protein_coding	ALKBH2	1797	1186	1313	791	1171	646	1171.7	-1.07062	0.16951	-6.31594	2.68528e-10	3.09454e-09	1587.48	755.919
ENSG00000073670.14	chr17	44758988	44781846	protein_coding	ADAM11	2093	1837	1835	967	1429	1101	1583.23	-1.07037	0.108015	-9.90951	3.78485e-23	1.92197e-21	2144.8	1021.66
ENSG00000198015.14	chr12	93467514	93516214	protein_coding	MRPL42	2653	2226	2525	1192	2030	1320	2029.08	-1.06883	0.101856	-10.4935	9.25373e-26	5.99243e-24	2748.72	1309.45
ENSG00000139618.17	chr13	32315086	32400268	protein_coding	BRCA2	609	578	1274	302	526	650	671.349	-1.06659	0.453151	-2.35372	0.0185869	0.0442704	908.766	433.933
ENSG00000133627.18	chr7	152759749	152855378	protein_coding	ACTR3B	679	670	684	387	513	337	560.304	-1.06489	0.15176	-7.01692	2.26806e-12	3.44653e-11	757.959	362.649
ENSG00000141576.16	chr17	76142465	76240493	protein_coding	RNF157	345	443	174	206	299	100	269.131	-1.06481	0.366991	-2.90147	0.00371417	0.0110852	364.283	173.979
ENSG00000112996.11	chr5	44808947	44820428	protein_coding	MRPS30	1967	2019	1938	988	1570	1089	1634.84	-1.06345	0.116583	-9.12186	7.38489e-20	2.67314e-18	2211.84	1057.83
ENSG00000177030.18	chr11	644233	707118	protein_coding	DEAF1	3743	4179	3201	1984	2942	1935	3083.44	-1.0627	0.152314	-6.97705	3.01441e-12	4.51746e-11	4170.54	1996.34
ENSG00000119929.13	chr10	99702558	99756134	protein_coding	CUTC	1840	1306	1480	817	1211	794	1266.38	-1.0603	0.131821	-8.04343	8.73614e-16	2.01846e-14	1711.69	821.078
ENSG00000114739.14	chr3	38453890	38493142	protein_coding	ACVR2B	252	219	251	99	188	158	198.332	-1.05901	0.20151	-5.25539	1.47711e-07	1.10917e-06	268.196	128.468
ENSG00000165060.15	chr9	69035751	69079076	protein_coding	FXN	325	338	267	160	228	183	257.708	-1.05686	0.195718	-5.3999	6.66799e-08	5.3062e-07	348.054	167.361
ENSG00000167136.7	chr9	128818500	128822676	protein_coding	ENDOG	1281	1629	1179	700	1080	763	1138.86	-1.05648	0.174681	-6.04805	1.46611e-09	1.52521e-08	1538.39	739.331
ENSG00000101187.16	chr20	62642503	62685785	protein_coding	SLCO4A1	954	856	646	493	639	373	678.711	-1.05638	0.199833	-5.28634	1.24788e-07	9.48137e-07	916.533	440.889
ENSG00000051341.15	chr3	121431431	121545988	protein_coding	POLQ	918	644	1335	391	636	720	789.628	-1.05565	0.241913	-4.36376	1.27846e-05	6.71927e-05	1066.12	513.132
ENSG00000066279.19	chr1	197084121	197146694	protein_coding	ASPM	6487	5861	9102	2770	4361	5809	5886.4	-1.05502	0.35924	-2.9368	0.00331618	0.0100245	7947.59	3825.22
ENSG00000108384.15	chr17	58692573	58735611	protein_coding	RAD51C	1420	1058	1352	648	885	789	1050.57	-1.05276	0.13131	-8.01733	1.08072e-15	2.45251e-14	1417.08	684.062
ENSG00000049883.15	chr5	72320367	72368395	protein_coding	PTCD2	1050	766	928	461	734	494	752.389	-1.05258	0.128788	-8.17293	3.00988e-16	7.32595e-15	1015.32	489.46
ENSG00000126878.13	chr9	131096476	131123152	protein_coding	AIF1L	1204	1301	954	642	894	603	960.985	-1.05203	0.172193	-6.10956	9.99083e-10	1.06125e-08	1296.62	625.349
ENSG00000093217.11	chr3	38346760	38421348	protein_coding	XYLB	396	397	571	170	305	360	375.566	-1.05167	0.247908	-4.24219	2.21347e-05	0.000110768	506.674	244.459
ENSG00000103037.12	chr16	58515479	58523842	protein_coding	SETD6	642	473	564	276	439	318	460.703	-1.05116	0.14194	-7.40564	1.30519e-13	2.27755e-12	621.458	299.949
ENSG00000115368.10	chr2	189441446	189475552	protein_coding	WDR75	8496	5729	8437	3569	5082	5042	6197.09	-1.05109	0.150375	-6.9898	2.75281e-12	4.14743e-11	8359.21	4034.96
ENSG00000141456.16	chr17	4669774	4704337	protein_coding	PELP1	5750	5566	5345	2764	4313	3231	4606.33	-1.05063	0.102237	-10.2764	9.00463e-25	5.31876e-23	6213.38	2999.28
ENSG00000185245.8	chr17	4932277	4935023	protein_coding	GP1BA	82	70	114	35	67	62	72.9476	-1.05035	0.324033	-3.24149	0.00118908	0.00407824	98.4178	47.4774
ENSG00000133316.16	chr11	62832342	62841809	protein_coding	WDR74	1711	1628	1359	860	1166	863	1300.86	-1.04924	0.143439	-7.31492	2.57529e-13	4.35394e-12	1753.87	847.846
ENSG00000088205.13	chr2	117814691	117832377	protein_coding	DDX18	9088	7303	8979	4091	6646	4926	6974.23	-1.04889	0.0905568	-11.5826	5.04764e-31	4.65735e-29	9403.52	4544.94
ENSG00000065911.13	chr2	74186172	74217565	protein_coding	MTHFD2	6883	6153	5982	3326	5035	3413	5251.84	-1.04813	0.104168	-10.062	8.13492e-24	4.45119e-22	7079.96	3423.72
ENSG00000100413.17	chr22	41525799	41544606	protein_coding	POLR3H	1528	1562	1550	753	1266	876	1284.18	-1.04802	0.118916	-8.81313	1.21702e-18	3.9136e-17	1731.66	836.709
ENSG00000167992.13	chr11	61258286	61295316	protein_coding	VWCE	123	73	123	44	95	60	86.8939	-1.04798	0.29773	-3.51989	0.000431722	0.0016357	117.28	56.5082
ENSG00000137955.16	chr1	75786197	75795086	protein_coding	RABGGTB	4198	2185	3365	1594	2480	1873	2654.25	-1.04757	0.168126	-6.23088	4.6383e-10	5.1885e-09	3577.44	1731.05
ENSG00000135451.13	chr12	49323236	49331731	protein_coding	TROAP	1433	840	1251	589	711	806	962.358	-1.04712	0.193562	-5.40977	6.31046e-08	5.04158e-07	1296.43	628.285
ENSG00000113048.17	chr5	72219403	72320646	protein_coding	MRPS27	5718	5456	5340	2903	4358	2978	4567.55	-1.04673	0.103558	-10.1077	5.10915e-24	2.8396e-22	6155.55	2979.56
ENSG00000131849.12	chr19	58432814	58440153	protein_coding	ZNF132	70	56	103	33	53	54	62.7771	-1.04636	0.351363	-2.978	0.00290134	0.00893308	84.5358	41.0184
ENSG00000262814.8	chr17	81703367	81707517	protein_coding	MRPL12	1472	1450	1327	756	1041	820	1177.14	-1.0463	0.128176	-8.16301	3.26783e-16	7.91287e-15	1585.94	768.344
ENSG00000158402.21	chr5	138285269	138338355	protein_coding	CDC25C	405	453	343	235	280	222	334.41	-1.04628	0.202502	-5.16678	2.38165e-07	1.73487e-06	450.386	218.435
ENSG00000176170.14	chr17	76376584	76387860	protein_coding	SPHK1	4243	5100	2249	2315	3309	1685	3249	-1.04584	0.405006	-2.58228	0.0098151	0.025823	4377.68	2120.31
ENSG00000160949.17	chr8	144428775	144444440	protein_coding	TONSL	3270	3002	4037	1736	2312	2228	2840.93	-1.04533	0.14214	-7.35419	1.92094e-13	3.30303e-12	3826.79	1855.07
ENSG00000176125.7	chr7	100888721	100889715	protein_coding	UFSP1	280	200	191	133	177	103	184.697	-1.04427	0.234034	-4.46203	8.11873e-06	4.45096e-05	248.643	120.751
ENSG00000136122.18	chr13	72727749	72756198	protein_coding	BORA	307	241	343	130	185	226	244.975	-1.04352	0.233398	-4.47098	7.78626e-06	4.29035e-05	329.652	160.297
ENSG00000154839.10	chr18	50375040	50394168	protein_coding	SKA1	765	760	1002	444	607	501	697.94	-1.04329	0.153228	-6.80873	9.84647e-12	1.38725e-10	939.519	456.362
ENSG00000107833.10	chr10	101781325	101783413	protein_coding	NPM3	4623	3540	3763	1948	3036	2383	3284.17	-1.04296	0.109638	-9.5128	1.85591e-21	8.03677e-20	4422	2146.34
ENSG00000145990.11	chr6	13357830	13487662	protein_coding	GFOD1	674	870	606	423	603	326	601.136	-1.04268	0.215726	-4.83334	1.34262e-06	8.49566e-06	809.508	392.763
ENSG00000227057.10	chr6	33279108	33289247	protein_coding	WDR46	3274	3025	3061	1581	2545	1716	2588.67	-1.04219	0.100814	-10.3378	4.75287e-25	2.84306e-23	3485.46	1691.87
ENSG00000186638.17	chr9	34252380	34329268	protein_coding	KIF24	293	287	430	140	191	281	278.724	-1.04015	0.276581	-3.76076	0.0001694	0.000708568	374.855	182.592
ENSG00000138796.18	chr4	107989714	108035241	protein_coding	HADH	1555	1211	1646	673	1100	954	1213.67	-1.03956	0.136374	-7.62288	2.48084e-14	4.75843e-13	1632.83	794.498
ENSG00000155561.15	chr7	135557917	135648757	protein_coding	NUP205	6833	5961	6873	3240	5206	3798	5429.68	-1.03954	0.0850029	-12.2295	2.16307e-34	2.67861e-32	7305.66	3553.71
ENSG00000096063.16	chr6	35832966	35921342	protein_coding	SRPK1	3419	3033	3497	1638	2663	1903	2747.63	-1.03924	0.0919177	-11.3062	1.22252e-29	1.01519e-27	3696.91	1798.36
ENSG00000062282.15	chr11	75759512	75801535	protein_coding	DGAT2	925	959	865	526	731	456	763.663	-1.03894	0.155004	-6.70265	2.0468e-11	2.74925e-10	1027.3	500.025
ENSG00000183688.4	chr17	439978	445939	protein_coding	RFLNB	883	867	957	345	679	669	749.394	-1.03867	0.189594	-5.47838	4.29248e-08	3.52512e-07	1008.28	490.506
ENSG00000086712.13	chrX	16786432	16844519	protein_coding	TXLNG	3376	3216	3678	1662	2688	2053	2840.81	-1.03864	0.101913	-10.1915	2.16498e-24	1.23238e-22	3821.63	1859.98
ENSG00000159199.14	chr17	48892765	48895871	protein_coding	ATP5MC1	4790	2747	3782	1929	2876	2147	3096.44	-1.03823	0.149038	-6.96623	3.25544e-12	4.87349e-11	4164.56	2028.33
ENSG00000084774.14	chr2	27217369	27243943	protein_coding	CAD	14404	12609	14477	6875	10432	8417	11463	-1.03704	0.0888953	-11.6659	1.90477e-31	1.84175e-29	15413.9	7512.05
ENSG00000140280.14	chr15	51723011	51751585	protein_coding	LYSMD2	538	406	431	204	359	294	378.959	-1.03695	0.167264	-6.19945	5.66594e-10	6.29316e-09	509.684	248.233
ENSG00000145414.9	chr4	163110073	163166890	protein_coding	NAF1	911	793	892	339	729	572	716.908	-1.03691	0.163823	-6.32945	2.46037e-10	2.86104e-09	964.529	469.288
ENSG00000125901.6	chr20	3046052	3048250	protein_coding	MRPS26	2879	2119	2368	1332	1911	1319	2029.82	-1.03498	0.119044	-8.69412	3.49538e-18	1.06575e-16	2727.85	1331.79
ENSG00000163684.12	chr3	58306245	58324695	protein_coding	RPP14	389	368	326	169	279	230	300.578	-1.03405	0.177332	-5.83115	5.50453e-09	5.23989e-08	404.023	197.133
ENSG00000135638.14	chr2	72916260	72936071	protein_coding	EMX1	332	373	239	156	264	179	263.809	-1.03323	0.227212	-4.54743	5.43043e-06	3.06891e-05	354.663	172.956
ENSG00000164086.10	chr3	52048919	52056571	protein_coding	DUSP7	1173	1614	1438	690	1280	744	1181.8	-1.03166	0.17956	-5.74547	9.16672e-09	8.46348e-08	1587.8	775.795
ENSG00000000460.17	chr1	169662007	169854080	protein_coding	C1orf112	479	354	573	212	329	326	386.65	-1.03109	0.199734	-5.16229	2.43944e-07	1.77422e-06	519.023	254.277
ENSG00000132436.12	chr7	50444128	50542535	protein_coding	FIGNL1	957	850	1219	480	681	702	835.742	-1.03068	0.17355	-5.93881	2.87094e-09	2.85617e-08	1121.86	549.629
ENSG00000131188.12	chr5	177446445	177456286	protein_coding	PRR7	2027	2045	1679	1029	1682	943	1601.15	-1.03009	0.155901	-6.60738	3.91189e-11	5.05716e-10	2150.06	1052.23
ENSG00000130005.13	chr19	1397026	1401570	protein_coding	GAMT	3954	4810	3953	2199	3444	2412	3555.98	-1.02861	0.144911	-7.09819	1.26398e-12	1.97386e-11	4772.85	2339.11
ENSG00000107951.15	chr10	30309801	30374448	protein_coding	MTPAP	1922	1479	1774	840	1391	1015	1428.69	-1.02715	0.10818	-9.4948	2.20641e-21	9.49629e-20	1916.98	940.398
ENSG00000198042.11	chr8	33485182	33501262	protein_coding	MAK16	1807	1661	1898	824	1460	1110	1487.98	-1.02405	0.11562	-8.85701	8.2191e-19	2.69835e-17	1995.46	980.509
ENSG00000186815.13	chr12	113221050	113298585	protein_coding	TPCN1	1487	1445	1634	795	1108	946	1268.68	-1.02254	0.121125	-8.44202	3.11897e-17	8.58294e-16	1699.92	837.428
ENSG00000077522.15	chr1	236664141	236764631	protein_coding	ACTN2	234	158	162	96	159	95	152.895	-1.0212	0.232592	-4.39053	1.13075e-05	6.01237e-05	204.93	100.86
ENSG00000143498.18	chr1	222557902	222589933	protein_coding	TAF1A	475	366	465	189	357	280	360.771	-1.02064	0.166852	-6.11704	9.53313e-10	1.018e-08	483.544	237.997
ENSG00000112312.10	chr6	24774931	24786099	protein_coding	GMNN	1156	881	1019	503	778	633	845.305	-1.02048	0.124465	-8.19894	2.42522e-16	6.00645e-15	1132.19	558.422
ENSG00000174306.22	chr20	41178448	41317731	protein_coding	ZHX3	888	772	801	412	619	513	683.271	-1.02011	0.127539	-7.99842	1.26022e-15	2.8239e-14	915.074	451.467
ENSG00000173559.15	chr2	191678068	191741097	protein_coding	NABP1	1070	737	939	442	710	568	757.486	-1.01998	0.138922	-7.34212	2.10243e-13	3.59757e-12	1014.5	500.474
ENSG00000106305.10	chr7	6009255	6023834	protein_coding	AIMP2	1614	1628	1561	823	1240	966	1338.41	-1.01978	0.118451	-8.60931	7.35015e-18	2.16622e-16	1792.69	884.122
ENSG00000147874.11	chr9	19053141	19102904	protein_coding	HAUS6	2538	1722	2475	1052	1678	1471	1855.54	-1.01977	0.142417	-7.16044	8.04211e-13	1.28138e-11	2485.08	1225.99
ENSG00000163535.18	chr2	200510008	200584096	protein_coding	SGO2	1600	1299	2008	760	1174	1122	1355.33	-1.01967	0.16504	-6.17832	6.47871e-10	7.1175e-09	1815.06	895.593
ENSG00000127564.17	chr16	2968024	2980479	protein_coding	PKMYT1	1743	1222	1651	780	965	1082	1273.57	-1.01964	0.169592	-6.01231	1.82895e-09	1.88462e-08	1705.12	842.032
ENSG00000031691.7	chr6	49463370	49493107	protein_coding	CENPQ	173	153	244	90	160	111	157.525	-1.01914	0.235907	-4.3201	1.55961e-05	8.05303e-05	211.061	103.99
ENSG00000092853.14	chr1	35720218	35769978	protein_coding	CLSPN	1184	1169	1707	595	901	1028	1125.82	-1.01905	0.203092	-5.01765	5.23081e-07	3.58811e-06	1507.5	744.146
ENSG00000132953.17	chr13	20777329	20903048	protein_coding	XPO4	2719	2247	3466	1163	2013	2100	2330.49	-1.01767	0.186818	-5.44742	5.11059e-08	4.14395e-07	3119.91	1541.07
ENSG00000169607.13	chr2	112736349	112764664	protein_coding	CKAP2L	1845	1290	1937	730	1231	1207	1398.29	-1.01755	0.171129	-5.94613	2.74549e-09	2.7449e-08	1871.79	924.784
ENSG00000132275.11	chr11	6595072	6603616	protein_coding	RRP8	789	741	801	372	611	491	648.044	-1.01754	0.130376	-7.80463	5.96774e-15	1.23529e-13	867.696	428.392
ENSG00000283297.2	chr12	2849046	2857039	protein_coding	TEX52	30	52	49	21	36	27	36.8441	-1.01692	0.431744	-2.35538	0.0185037	0.0441096	49.3839	24.3042
ENSG00000166788.10	chr11	18069935	18106087	protein_coding	SAAL1	712	682	739	377	533	430	593.634	-1.01662	0.131314	-7.74193	9.7917e-15	1.96908e-13	794.272	392.997
ENSG00000163918.12	chr3	186789880	186807058	protein_coding	RFC4	1308	712	1005	546	684	628	831.131	-1.01594	0.184636	-5.5024	3.74651e-08	3.10021e-07	1111.68	550.583
ENSG00000169710.9	chr17	82078338	82098294	protein_coding	FASN	44481	45940	45008	21606	35226	29093	37781.1	-1.01589	0.114775	-8.85118	8.66006e-19	2.82342e-17	50559.7	25002.5
ENSG00000165572.8	chr13	41127569	41132802	protein_coding	KBTBD6	1090	927	1156	467	910	651	879.39	-1.01505	0.136047	-7.46105	8.58329e-14	1.53575e-12	1177.17	581.606
ENSG00000228594.4	chr1	1598012	1600135	protein_coding	FNDC10	3096	3190	2942	1628	2282	1904	2577.32	-1.01396	0.122284	-8.29185	1.11501e-16	2.88819e-15	3447.23	1707.41
ENSG00000075702.19	chr19	36054649	36105108	protein_coding	WDR62	2192	1948	2016	1063	1464	1326	1712.51	-1.01379	0.120344	-8.42406	3.63652e-17	9.91056e-16	2290.06	1134.96
ENSG00000010319.7	chr3	52433035	52445103	protein_coding	SEMA3G	187	242	165	118	157	103	167.253	-1.01369	0.255907	-3.96116	7.45875e-05	0.000338135	223.719	110.786
ENSG00000160439.16	chr19	55039108	55071291	protein_coding	RDH13	955	1094	920	475	789	633	831.796	-1.01295	0.157135	-6.44637	1.14558e-10	1.39415e-09	1112.65	550.944
ENSG00000125485.17	chr9	132592997	132670401	protein_coding	DDX31	1722	1435	1540	851	1220	889	1304.85	-1.01246	0.108453	-9.33543	1.0058e-20	4.01096e-19	1744.44	865.253
ENSG00000239306.5	chr11	66616626	66629934	protein_coding	RBM14	4616	4500	4830	2243	3247	3259	3885.96	-1.01208	0.137875	-7.34052	2.12761e-13	3.63186e-12	5195.4	2576.53
ENSG00000114648.12	chr3	47282917	47346816	protein_coding	KLHL18	2330	2365	1965	1131	1719	1379	1862.29	-1.01187	0.136258	-7.4261	1.1185e-13	1.96392e-12	2489.91	1234.67
ENSG00000123136.15	chr19	14408798	14419383	protein_coding	DDX39A	5523	4833	4585	2539	3946	2992	4160.03	-1.01114	0.107169	-9.43504	3.9086e-21	1.62766e-19	5561.03	2759.04
ENSG00000064102.15	chr12	26905181	26938326	protein_coding	INTS13	2513	2306	2789	1219	2188	1467	2114.6	-1.0111	0.112084	-9.0209	1.86549e-19	6.56735e-18	2827.39	1401.8
ENSG00000132600.17	chr16	68310974	68358584	protein_coding	PRMT7	1528	1655	1408	801	1250	888	1286.13	-1.0081	0.137493	-7.33198	2.26779e-13	3.84788e-12	1718.3	853.968
ENSG00000144161.13	chr2	112211529	112255136	protein_coding	ZC3H8	973	646	914	460	607	512	699.96	-1.00784	0.152652	-6.60218	4.05162e-11	5.22344e-10	934.37	465.549
ENSG00000148200.17	chr9	124517275	124771311	protein_coding	NR6A1	428	390	525	210	355	289	373.172	-1.00725	0.168681	-5.97134	2.35311e-09	2.37957e-08	498.463	247.881
ENSG00000187514.17	chr2	231706895	231713551	protein_coding	PTMA	46800	42752	39747	23402	37582	22106	36080.9	-1.00625	0.122957	-8.18378	2.75071e-16	6.71829e-15	48177.7	23984
ENSG00000163933.10	chr3	53088483	53130453	protein_coding	RFT1	1220	1239	1276	607	1016	770	1043.36	-1.00513	0.122737	-8.18931	2.62726e-16	6.4615e-15	1393.15	693.564
ENSG00000196550.11	chr1	206186179	206204414	protein_coding	FAM72A	336	267	233	137	202	189	232.893	-1.00475	0.209772	-4.78975	1.66992e-06	1.03989e-05	310.738	155.047
ENSG00000179886.6	chr8	143597831	143603224	protein_coding	TIGD5	2257	2465	1841	1251	1901	1082	1843.04	-1.00466	0.171567	-5.85581	4.747e-09	4.57742e-08	2460.27	1225.82
ENSG00000083635.8	chr13	44939249	44989471	protein_coding	NUFIP1	715	594	616	317	514	396	535.787	-1.00399	0.135152	-7.42858	1.09766e-13	1.9317e-12	715.117	356.457
ENSG00000185250.16	chr6	109390215	109441171	protein_coding	PPIL6	70	40	78	24	53	43	51.6674	-1.00391	0.378953	-2.64918	0.0080688	0.021763	69.0015	34.3332
ENSG00000172476.4	chrX	103499130	103519489	protein_coding	RAB40A	35	46	61	19	41	32	39.6706	-1.00294	0.417759	-2.40076	0.016361	0.0398702	53.025	26.3163
ENSG00000186230.7	chr19	57435325	57447101	protein_coding	ZNF749	420	437	446	207	381	255	364.184	-1.00216	0.161628	-6.2004	5.63212e-10	6.26546e-09	486.294	242.074
ENSG00000130829.18	chrX	153642492	153651326	protein_coding	DUSP9	227	232	173	133	174	97	177.372	-1.002	0.249216	-4.02062	5.80462e-05	0.000268053	236.575	118.169
ENSG00000137038.8	chr9	7796500	7888380	protein_coding	DMAC1	1837	1404	1496	764	1299	966	1316.46	-1.00199	0.12146	-8.24955	1.58988e-16	4.00793e-15	1756.31	876.609
ENSG00000288558.2	chr7	107563971	107623317	protein_coding	DUS4L-BCAP29	178	156	138	72	137	96	131.666	-1.00065	0.234665	-4.26417	2.00649e-05	0.000101209	175.798	87.5329
ENSG00000152558.15	chr11	102396332	102470384	protein_coding	TMEM123	5580	5163	5594	2707	4444	3323	4558.74	-1.0005	0.0922367	-10.8471	2.05935e-27	1.46089e-25	6079.42	3038.05
ENSG00000170855.4	chr12	120443964	120446384	protein_coding	TRIAP1	1888	1462	1512	861	1399	861	1352.4	-1.00039	0.128844	-7.76431	8.2089e-15	1.67949e-13	1803.61	901.196
ENSG00000160867.15	chr5	177086905	177098144	protein_coding	FGFR4	3054	3073	2316	1516	2413	1527	2368.84	-1.00035	0.15483	-6.46097	1.04031e-10	1.27816e-09	3159.01	1578.67
ENSG00000184508.12	chr15	90929968	90935196	protein_coding	HDDC3	301	295	317	179	216	181	255.459	-0.999125	0.181804	-5.49561	3.89362e-08	3.21628e-07	340.156	170.761
ENSG00000131187.10	chr5	177402141	177409564	protein_coding	F12	850	943	831	466	724	501	736.672	-0.998817	0.146534	-6.81627	9.34316e-12	1.32294e-10	982.191	491.153
ENSG00000138744.16	chr4	75913660	75941013	protein_coding	NAAA	79	67	64	40	42	49	58.7591	-0.99792	0.338757	-2.94583	0.00322091	0.00978102	78.1053	39.4128
ENSG00000213339.9	chr19	10701430	10713437	protein_coding	QTRT1	3094	2210	2351	1470	2030	1355	2127.06	-0.997789	0.13674	-7.297	2.94247e-13	4.93335e-12	2834.25	1419.86
ENSG00000213160.10	chr2	169694488	169776989	protein_coding	KLHL23	1077	1104	1037	519	1023	570	901.211	-0.997518	0.153051	-6.51758	7.14529e-11	8.9902e-10	1201.76	600.665
ENSG00000169750.9	chr17	82031678	82034204	protein_coding	RAC3	1669	1546	1512	913	1288	824	1321.75	-0.996833	0.12948	-7.69876	1.3739e-14	2.70508e-13	1760.93	882.574
ENSG00000249471.8	chr19	58451611	58457833	protein_coding	ZNF324B	313	355	313	169	254	207	275.744	-0.996023	0.185258	-5.37642	7.59828e-08	5.98577e-07	367.359	184.129
ENSG00000189091.13	chr16	70523791	70577670	protein_coding	SF3B3	11574	11904	12677	6191	10002	7134	10124	-0.995133	0.101613	-9.79336	1.20228e-22	5.79268e-21	13483.9	6764.09
ENSG00000138778.13	chr4	103105349	103198445	protein_coding	CENPE	2587	2178	3245	1320	2052	1726	2227.01	-0.995047	0.140342	-7.09014	1.33976e-12	2.08757e-11	2965.75	1488.26
ENSG00000172167.8	chr8	120445400	120542133	protein_coding	MTBP	622	475	733	277	451	434	507.928	-0.994387	0.185106	-5.372	7.78697e-08	6.12757e-07	676.218	339.639
ENSG00000151849.16	chr13	24882279	24922889	protein_coding	CENPJ	1301	916	1489	545	961	857	1026.53	-0.994362	0.174249	-5.70655	1.15289e-08	1.04664e-07	1366.9	686.171
ENSG00000007968.7	chr1	23506438	23531233	protein_coding	E2F2	1621	1704	1500	891	1446	805	1354.59	-0.994158	0.151809	-6.54873	5.80297e-11	7.37358e-10	1804.09	905.082
ENSG00000050555.19	chr9	131009174	131094473	protein_coding	LAMC3	8827	9169	9182	4722	7356	5447	7621.58	-0.992618	0.103692	-9.57277	1.04076e-21	4.60577e-20	10145	5098.16
ENSG00000159055.4	chr21	32268228	32279049	protein_coding	MIS18A	1131	869	1119	517	859	627	867.389	-0.992464	0.121553	-8.16484	3.21872e-16	7.80733e-15	1154.6	580.176
ENSG00000171126.8	chr2	42442017	42493982	protein_coding	KCNG3	233	269	240	108	240	143	208.421	-0.992193	0.220939	-4.49079	7.09586e-06	3.93604e-05	277.919	138.924
ENSG00000166348.19	chr10	73497538	73625994	protein_coding	USP54	406	401	479	183	357	294	359.445	-0.991611	0.181835	-5.45335	4.94305e-08	4.02428e-07	478.624	240.266
ENSG00000155438.12	chr2	121726945	121736911	protein_coding	NIFK	3363	2284	3544	1581	2578	1736	2547.49	-0.990549	0.136276	-7.26869	3.63001e-13	6.02052e-12	3389.2	1705.77
ENSG00000120647.10	chr12	389273	442642	protein_coding	CCDC77	984	692	703	439	687	407	662.098	-0.990171	0.164823	-6.00747	1.88443e-09	1.93896e-08	880.845	443.351
ENSG00000224877.4	chr17	81239305	81241310	protein_coding	NDUFAF8	4399	2966	3717	1859	2881	2327	3077.12	-0.990002	0.122992	-8.04929	8.32734e-16	1.93033e-14	4093.03	2061.2
ENSG00000113649.13	chr5	146447311	146511961	protein_coding	TCERG1	6564	4877	5890	3108	4552	3403	4823.33	-0.989647	0.100169	-9.87982	5.09232e-23	2.53128e-21	6415.18	3231.48
ENSG00000117748.10	chr1	27891524	27914746	protein_coding	RPA2	2884	2453	2642	1369	2164	1603	2228.62	-0.989641	0.0946154	-10.4596	1.32384e-25	8.41834e-24	2964.46	1492.78
ENSG00000070756.17	chr8	100685816	100722809	protein_coding	PABPC1	72053	64442	79383	35940	57445	45411	60279.4	-0.989335	0.0972718	-10.1708	2.67605e-24	1.51111e-22	80174.3	40384.6
ENSG00000136270.14	chr7	45100100	45112047	protein_coding	TBRG4	5791	6354	4991	3222	4750	3141	4828.08	-0.988831	0.145495	-6.79634	1.07309e-11	1.49545e-10	6420.95	3235.2
ENSG00000164338.10	chr5	73565443	73583380	protein_coding	UTP15	1634	1276	1599	841	1218	830	1256.35	-0.987804	0.116217	-8.49963	1.90199e-17	5.41338e-16	1670.08	842.617
ENSG00000148335.15	chr9	129608884	129636135	protein_coding	NTMT1	1208	1321	1004	604	998	703	995.717	-0.98778	0.159621	-6.18828	6.08247e-10	6.7083e-09	1324.21	667.226
ENSG00000152253.9	chr2	168834132	168913371	protein_coding	SPC25	946	578	770	336	589	542	635.895	-0.987048	0.183822	-5.36958	7.89182e-08	6.19282e-07	845.252	426.538
ENSG00000131471.7	chr17	42851184	42858130	protein_coding	AOC3	34	46	41	22	35	22	34.157	-0.986773	0.419512	-2.35219	0.0186633	0.0444224	45.4588	22.8552
ENSG00000167281.19	chr17	79089345	79516148	protein_coding	RBFOX3	260	289	274	125	226	185	231.414	-0.986339	0.198996	-4.95658	7.17432e-07	4.81368e-06	307.807	155.02
ENSG00000173145.11	chr10	94333226	94362959	protein_coding	NOC3L	2501	1677	2555	1133	1832	1354	1868.06	-0.986104	0.136016	-7.24994	4.16966e-13	6.87652e-12	2482.62	1253.51
ENSG00000007376.8	chr16	784974	788397	protein_coding	RPUSD1	2608	2664	2070	1327	2073	1380	2066.83	-0.986068	0.147294	-6.69458	2.16298e-11	2.88608e-10	2747.14	1386.52
ENSG00000077514.9	chr11	74493851	74669117	protein_coding	POLD3	1144	945	1165	532	890	679	907.887	-0.985879	0.11824	-8.33795	7.5591e-17	1.98349e-15	1206.71	609.067
ENSG00000050426.16	chr12	51047962	51060424	protein_coding	LETMD1	1802	1353	1835	834	1271	1084	1388.97	-0.985843	0.127021	-7.76125	8.40944e-15	1.71608e-13	1845.55	932.389
ENSG00000155380.13	chr1	112911847	112957593	protein_coding	SLC16A1	5807	5791	5698	2925	5000	3373	4856.03	-0.984586	0.10599	-9.28942	1.55133e-20	6.01652e-19	6452.36	3259.71
ENSG00000204410.16	chr6	31739677	31762676	protein_coding	MSH5	283	183	300	108	156	217	212.509	-0.984346	0.277648	-3.5453	0.000392163	0.00150072	282.096	142.921
ENSG00000171649.12	chr19	57578456	57593890	protein_coding	ZIK1	462	472	433	218	349	317	384.394	-0.983414	0.173105	-5.68103	1.33886e-08	1.20233e-07	510.601	258.187
ENSG00000106327.13	chr7	100620416	100642779	protein_coding	TFR2	590	490	469	301	412	283	433.746	-0.983089	0.158933	-6.18557	6.18789e-10	6.81392e-09	575.854	291.638
ENSG00000103326.12	chr16	527712	554636	protein_coding	CAPN15	1884	1727	1885	1027	1282	1185	1540.22	-0.982867	0.127422	-7.71346	1.22453e-14	2.4279e-13	2044.68	1035.75
ENSG00000100350.15	chr22	36487190	36507043	protein_coding	FOXRED2	2457	2613	2596	1287	2328	1433	2155.37	-0.982682	0.127579	-7.70255	1.33379e-14	2.63344e-13	2863.12	1447.61
ENSG00000140451.13	chr15	64815632	64825668	protein_coding	PIF1	788	535	735	373	477	452	572.631	-0.981619	0.163614	-5.99959	1.97819e-09	2.02804e-08	759.648	385.615
ENSG00000275395.6	chr19	39863323	39934626	protein_coding	FCGBP	81	95	216	61	71	113	109.407	-0.979708	0.409297	-2.39364	0.0166823	0.0404715	145.044	73.7707
ENSG00000249115.9	chr19	35612735	35625355	protein_coding	HAUS5	973	988	1058	511	763	676	848.486	-0.978666	0.13685	-7.15139	8.59011e-13	1.36255e-11	1125.59	571.386
ENSG00000119640.9	chr14	75053237	75069483	protein_coding	ACYP1	213	162	177	79	142	136	154.197	-0.978657	0.234237	-4.17806	2.94008e-05	0.000143865	204.598	103.796
ENSG00000176244.7	chr10	15075475	15088776	protein_coding	ACBD7	409	475	463	241	337	293	380.06	-0.977907	0.173688	-5.63024	1.79962e-08	1.58585e-07	504.04	256.081
ENSG00000064703.13	chr1	111754832	111775602	protein_coding	DDX20	1487	1287	1539	799	1095	878	1207.87	-0.977054	0.112362	-8.69561	3.44964e-18	1.05408e-16	1601.31	814.429
ENSG00000080608.10	chr9	2720469	2844095	protein_coding	PUM3	3816	2608	3457	1810	2554	1967	2751.86	-0.976766	0.120328	-8.11756	4.75631e-16	1.1342e-14	3648.78	1854.93
ENSG00000168411.14	chr16	74621399	74666877	protein_coding	RFWD3	3905	3418	4053	1897	2958	2500	3185.96	-0.976732	0.106513	-9.17003	4.72876e-20	1.74754e-18	4224.88	2147.05
ENSG00000176208.9	chr17	30831966	30895869	protein_coding	ATAD5	839	673	1249	445	623	686	768.95	-0.97559	0.218277	-4.4695	7.84013e-06	4.31666e-05	1019.18	518.725
ENSG00000010361.14	chr19	49806866	49817376	protein_coding	FUZ	656	681	569	344	540	365	537.598	-0.975073	0.157548	-6.18904	6.05313e-10	6.68116e-09	712.877	362.319
ENSG00000136811.16	chr9	128455186	128501292	protein_coding	ODF2	3243	2688	3365	1573	2235	2151	2600.91	-0.974703	0.129188	-7.54482	4.52901e-14	8.39055e-13	3447.01	1754.81
ENSG00000179051.14	chr1	17406760	17439677	protein_coding	RCC2	11300	12048	11079	5900	9616	7077	9711.58	-0.973566	0.114402	-8.51002	1.73901e-17	4.96956e-16	12869.9	6553.26
ENSG00000129480.13	chr14	31446036	31457506	protein_coding	DTD2	241	279	238	126	205	166	214.316	-0.972627	0.204679	-4.75196	2.01458e-06	1.23544e-05	284.078	144.555
ENSG00000134815.19	chr19	47349315	47382704	protein_coding	DHX34	3057	2632	3021	1559	2320	1770	2442.03	-0.972323	0.0920165	-10.5668	4.24573e-26	2.84061e-24	3234.81	1649.25
ENSG00000089048.15	chr20	13714322	13784919	protein_coding	ESF1	1658	1351	1803	826	1332	974	1345.77	-0.971781	0.115112	-8.44204	3.11836e-17	8.58294e-16	1782.64	908.89
ENSG00000164053.22	chr3	48446710	48467645	protein_coding	ATRIP	1182	1119	1045	534	980	696	941.734	-0.970335	0.133812	-7.25146	4.12315e-13	6.80778e-12	1247.61	635.854
ENSG00000163013.12	chr2	73254682	73284478	protein_coding	FBXO41	3033	2832	3767	1634	2467	2140	2701.75	-0.969896	0.131071	-7.39979	1.36399e-13	2.37428e-12	3576.96	1826.54
ENSG00000148187.18	chr9	122264603	122331337	protein_coding	MRRF	2108	1588	1961	948	1636	1121	1581.47	-0.969637	0.111911	-8.66437	4.54026e-18	1.37248e-16	2094.13	1068.81
ENSG00000101447.15	chr20	38926312	38953106	protein_coding	FAM83D	1226	1086	1116	574	970	705	962.962	-0.969446	0.115542	-8.39044	4.84333e-17	1.29741e-15	1275.24	650.689
ENSG00000132330.18	chr2	238060924	238099413	protein_coding	SCLY	167	163	153	80	144	95	135.943	-0.969352	0.222258	-4.36138	1.29246e-05	6.78532e-05	180.198	91.6884
ENSG00000133028.12	chr17	10672474	10698375	protein_coding	SCO1	2590	2398	2538	1297	2078	1559	2117.36	-0.966333	0.0979131	-9.86929	5.6564e-23	2.78228e-21	2801.34	1433.37
ENSG00000198355.5	chr22	49960768	49964072	protein_coding	PIM3	1829	1760	1203	922	1430	821	1355.15	-0.965903	0.188519	-5.12362	2.9972e-07	2.14453e-06	1792.77	917.526
ENSG00000115414.21	chr2	215360440	215436073	protein_coding	FN1	182	189	217	102	128	148	165.86	-0.965666	0.239256	-4.03613	5.4341e-05	0.000252929	219.14	112.579
ENSG00000183751.15	chr16	1972053	1982929	protein_coding	TBL3	2353	2643	2399	1324	2058	1497	2093.32	-0.963574	0.128383	-7.50545	6.12158e-14	1.11941e-12	2767.76	1418.88
ENSG00000112365.5	chr6	109462594	109483219	protein_coding	ZBTB24	802	707	856	408	630	507	664.467	-0.963107	0.126672	-7.60315	2.89011e-14	5.46144e-13	878.256	450.678
ENSG00000154485.5	chr10	125753580	125775821	protein_coding	MMP21	40	55	66	23	41	42	45.5739	-0.961365	0.399925	-2.40386	0.0162228	0.0395744	60.249	30.8988
ENSG00000165704.15	chrX	134460165	134520513	protein_coding	HPRT1	2042	1675	1947	959	1552	1204	1590.46	-0.960752	0.103452	-9.28696	1.58759e-20	6.14029e-19	2101.34	1079.58
ENSG00000229544.9	chr10	124445243	124450035	protein_coding	NKX1-2	128	145	69	74	104	50	97.5124	-0.960197	0.35993	-2.66773	0.00763649	0.0207117	128.874	66.151
ENSG00000075340.23	chr2	70607618	70768225	protein_coding	ADD2	3226	4070	3106	1878	3080	1996	2959.91	-0.960054	0.160817	-5.96984	2.37483e-09	2.39639e-08	3910.39	2009.44
ENSG00000270170.2	chr3	196942674	196943543	protein_coding	NCBP2AS2	1077	825	786	503	752	508	755.313	-0.959679	0.147816	-6.49238	8.44908e-11	1.05421e-09	997.595	513.03
ENSG00000134987.12	chr5	111091716	111130502	protein_coding	WDR36	2893	2344	3025	1401	2288	1734	2317.73	-0.959637	0.10534	-9.10994	8.24284e-20	2.96847e-18	3061.41	1574.05
ENSG00000164818.16	chr7	726699	786475	protein_coding	DNAAF5	4504	4291	4807	2341	3590	2987	3833.71	-0.958857	0.104997	-9.13225	6.70877e-20	2.43465e-18	5062.67	2604.75
ENSG00000140534.14	chr15	89575469	89631056	protein_coding	TICRR	1486	1370	1571	760	1052	1059	1246.98	-0.958835	0.142973	-6.7064	1.99491e-11	2.68211e-10	1646.3	847.654
ENSG00000103494.16	chr16	53598153	53703938	protein_coding	RPGRIP1L	395	348	586	207	348	314	372.43	-0.958749	0.212905	-4.50318	6.69451e-06	3.72512e-05	491.781	253.079
ENSG00000137807.16	chr15	69414246	69448427	protein_coding	KIF23	5018	3645	4854	2218	3534	3062	3784.27	-0.958642	0.124556	-7.6965	1.39848e-14	2.74962e-13	4997.01	2571.54
ENSG00000171574.18	chr19	58401504	58418327	protein_coding	ZNF584	751	818	722	427	608	472	649.292	-0.957909	0.14874	-6.44017	1.1934e-10	1.44736e-09	857.212	441.372
ENSG00000178078.12	chr19	4324043	4342786	protein_coding	STAP2	209	179	137	95	127	120	148.353	-0.956907	0.248663	-3.84821	0.000118982	0.000516187	195.686	101.02
ENSG00000094804.12	chr17	40287879	40304657	protein_coding	CDC6	2418	1935	2909	1154	1671	1865	2035.66	-0.956212	0.178403	-5.35983	8.33006e-08	6.50777e-07	2686.25	1385.06
ENSG00000179532.13	chr11	6497260	6593758	protein_coding	DNHD1	389	300	419	183	305	240	310.578	-0.956135	0.169202	-5.65085	1.59653e-08	1.4166e-07	409.882	211.274
ENSG00000107262.26	chr9	33247820	33264720	protein_coding	BAG1	2483	2423	2335	1326	1984	1467	2046.91	-0.955016	0.108637	-8.79085	1.48426e-18	4.71921e-17	2700.72	1393.1
ENSG00000104529.18	chr8	143579697	143599541	protein_coding	EEF1D	8394	7769	8415	4194	6521	5450	6932.19	-0.954974	0.100676	-9.48565	2.4087e-21	1.0273e-19	9146.19	4718.19
ENSG00000177192.14	chr12	131929200	131945896	protein_coding	PUS1	2650	2388	2295	1327	2042	1474	2069.84	-0.954419	0.107733	-8.85911	8.06565e-19	2.66035e-17	2730.67	1409.02
ENSG00000085872.15	chr19	16517894	16542437	protein_coding	CHERP	3095	2855	3230	1637	2487	1919	2588.45	-0.95412	0.0955401	-9.9866	1.74472e-23	9.19037e-22	3414.36	1762.54
ENSG00000278259.5	chr17	36495636	36543435	protein_coding	MYO19	4961	3804	4619	2459	3472	2799	3758.74	-0.953668	0.101847	-9.36372	7.6978e-21	3.14075e-19	4956.97	2560.5
ENSG00000148291.10	chr9	133356550	133361158	protein_coding	SURF2	1626	1466	1232	843	1211	801	1222.41	-0.953502	0.147627	-6.45886	1.05496e-10	1.29504e-09	1612.25	832.579
ENSG00000237649.8	chr6	33391823	33409896	protein_coding	KIFC1	4702	4874	4778	2549	3515	3326	4063.92	-0.953073	0.131009	-7.27489	3.46706e-13	5.77176e-12	5359.13	2768.72
ENSG00000213967.11	chr19	23914876	23945159	protein_coding	ZNF726	166	85	182	49	102	130	120.261	-0.952896	0.357055	-2.66877	0.00761301	0.0206599	158.546	81.975
ENSG00000241360.2	chr22	37658723	37666932	protein_coding	PDXP	494	479	377	223	430	258	382.25	-0.952086	0.188257	-5.05739	4.25043e-07	2.96167e-06	504.483	260.016
ENSG00000074410.14	chr15	63321378	63381846	protein_coding	CA12	2354	1956	1398	1221	1753	825	1613.62	-0.951366	0.219525	-4.33376	1.46586e-05	7.61633e-05	2127.24	1100.01
ENSG00000247077.7	chr12	132710819	132722734	protein_coding	PGAM5	5551	7250	5907	3258	5391	3909	5334.86	-0.950659	0.154265	-6.1625	7.16051e-10	7.77576e-09	7032.02	3637.71
ENSG00000171861.11	chr17	782353	792509	protein_coding	MRM3	924	783	825	448	778	466	713.481	-0.950459	0.133649	-7.1116	1.14709e-12	1.7968e-11	940.85	486.112
ENSG00000259529.2	chr14	24147548	24166452	protein_coding	RP11-468E2.4	44	37	40	20	38	23	34.0448	-0.949952	0.40331	-2.35539	0.0185035	0.0441096	44.9437	23.1459
ENSG00000165661.17	chr9	136206333	136245812	protein_coding	QSOX2	2949	2333	2644	1411	2235	1596	2230.53	-0.949443	0.0977072	-9.71722	2.54631e-22	1.18635e-20	2939.14	1521.92
ENSG00000065054.14	chr16	2025356	2039026	protein_coding	SLC9A3R2	1526	1650	1401	870	1312	869	1299.98	-0.94921	0.141836	-6.69231	2.19674e-11	2.92561e-10	1713.04	886.913
ENSG00000185298.13	chr17	81666737	81673904	protein_coding	CCDC137	4601	4201	3711	2355	3574	2387	3540.8	-0.948499	0.12335	-7.68949	1.4772e-14	2.90036e-13	4664.69	2416.91
ENSG00000132661.4	chr20	23350791	23354771	protein_coding	NXT1	1344	969	1037	644	892	660	942.045	-0.948164	0.137184	-6.91161	4.79188e-12	7.05391e-11	1240.52	643.574
ENSG00000165526.9	chr11	126202096	126211692	protein_coding	RPUSD4	2090	2071	1867	1113	1733	1174	1708.7	-0.947214	0.122605	-7.72571	1.11228e-14	2.2241e-13	2250.58	1166.82
ENSG00000182307.14	chr8	145052465	145066685	protein_coding	C8orf33	3784	3054	3209	1815	2778	2051	2832.23	-0.947045	0.100368	-9.43576	3.88173e-21	1.62125e-19	3729.7	1934.76
ENSG00000066379.15	chr6	30058899	30064909	protein_coding	POLR1H	258	174	219	117	175	136	182.704	-0.946607	0.200821	-4.71369	2.43265e-06	1.4676e-05	240.434	124.975
ENSG00000167900.12	chr17	78174091	78187233	protein_coding	TK1	3778	3919	3983	2061	2731	2846	3310.79	-0.946518	0.146963	-6.44053	1.19057e-10	1.44517e-09	4359.06	2262.51
ENSG00000156299.13	chr21	31118416	31559977	protein_coding	TIAM1	756	815	822	441	773	405	678.524	-0.945808	0.164759	-5.74056	9.43667e-09	8.69565e-08	893.821	463.228
ENSG00000174177.13	chr16	88706483	88715396	protein_coding	CTU2	1013	940	933	598	725	566	817.025	-0.945614	0.140986	-6.70714	1.98477e-11	2.67102e-10	1074.99	559.062
ENSG00000213588.6	chr6	33453970	33457544	protein_coding	ZBTB9	1022	868	932	544	768	551	796.696	-0.945406	0.120422	-7.85079	4.13437e-15	8.7242e-14	1048.47	544.925
ENSG00000176890.16	chr18	657653	673578	protein_coding	TYMS	2739	2030	2600	1258	1844	1721	2071.4	-0.945131	0.13141	-7.19223	6.37411e-13	1.02487e-11	2726.16	1416.65
ENSG00000130520.11	chr19	18306236	18323112	protein_coding	LSM4	5057	4807	4692	2523	4165	3036	4121.52	-0.944902	0.101586	-9.30151	1.38467e-20	5.47545e-19	5425.45	2817.59
ENSG00000116353.16	chr1	29192657	29230942	protein_coding	MECR	1258	1343	1244	704	1103	765	1091.99	-0.943975	0.129745	-7.27562	3.44832e-13	5.74734e-12	1437.3	746.685
ENSG00000241484.10	chr22	44752558	44862788	protein_coding	ARHGAP8	234	329	349	136	247	229	259.841	-0.943148	0.240276	-3.92526	8.66353e-05	0.000387648	342.025	177.657
ENSG00000234602.9	chr5	55219564	55227315	protein_coding	MCIDAS	277	232	211	113	216	155	203.404	-0.942361	0.203616	-4.62813	3.68978e-06	2.14356e-05	267.836	138.971
ENSG00000118193.12	chr1	200551497	200620751	protein_coding	KIF14	1807	1379	2999	898	1385	1736	1732.43	-0.940415	0.392722	-2.39461	0.0166381	0.0403921	2277.81	1187.06
ENSG00000148296.7	chr9	133328776	133336188	protein_coding	SURF6	6048	4943	4856	2889	4400	3249	4478.77	-0.939732	0.107174	-8.76827	1.81436e-18	5.65416e-17	5887.89	3069.66
ENSG00000100335.15	chr22	39499432	39518132	protein_coding	MIEF1	3645	3977	3789	2090	3296	2278	3244.92	-0.939477	0.118618	-7.92017	2.3719e-15	5.14349e-14	4266	2223.84
ENSG00000184428.13	chr8	143304384	143359979	protein_coding	TOP1MT	3467	2999	3152	1770	2897	1791	2719.77	-0.939109	0.108054	-8.6911	3.58932e-18	1.09204e-16	3575.46	1864.09
ENSG00000123179.14	chr13	49660674	49691486	protein_coding	EBPL	2838	2295	2199	1341	2133	1431	2072.78	-0.938225	0.121669	-7.71126	1.24585e-14	2.4667e-13	2724.16	1421.41
ENSG00000105849.6	chr7	19695461	19709037	protein_coding	POLR1F	1237	1051	1271	565	1074	759	1004.6	-0.938032	0.126549	-7.41243	1.24008e-13	2.16661e-12	1320.76	688.431
ENSG00000159063.14	chr11	78095244	78139660	protein_coding	ALG8	1928	1449	1633	923	1323	1064	1412.94	-0.937474	0.116425	-8.05216	8.13447e-16	1.88872e-14	1856.01	969.867
ENSG00000174442.12	chr15	66504959	66550130	protein_coding	ZWILCH	2101	1636	2288	933	1480	1557	1697.09	-0.936617	0.168231	-5.56746	2.58484e-08	2.21555e-07	2229.18	1165
ENSG00000101911.13	chrX	12791355	12824222	protein_coding	PRPS2	1918	2052	1843	983	1731	1222	1654.42	-0.936318	0.131313	-7.1304	1.00075e-12	1.58027e-11	2173.81	1135.03
ENSG00000274276.4	chr21	6444869	6468040	protein_coding	CBSL	643	572	571	367	464	349	506.327	-0.936289	0.148738	-6.29487	3.07655e-10	3.52243e-09	664.648	348.006
ENSG00000213593.10	chr11	57712593	57740973	protein_coding	TMX2	3867	2877	2981	1850	2713	1898	2744.29	-0.936237	0.120812	-7.74954	9.22281e-15	1.87606e-13	3604.51	1884.07
ENSG00000136824.19	chr9	104094260	104141419	protein_coding	SMC2	3067	2337	3898	1414	2280	2427	2614.96	-0.936121	0.189095	-4.95052	7.40156e-07	4.94266e-06	3434.58	1795.34
ENSG00000115884.11	chr2	20200797	20225433	protein_coding	SDC1	2694	2971	3440	1378	2152	2498	2585.99	-0.936081	0.190542	-4.91274	8.98139e-07	5.90706e-06	3396.58	1775.39
ENSG00000239900.14	chr22	40346461	40390463	protein_coding	ADSL	931	736	981	497	728	532	746.687	-0.935957	0.127555	-7.33767	2.1734e-13	3.69661e-12	980.446	512.928
ENSG00000096384.20	chr6	44246166	44253888	protein_coding	HSP90AB1	129114	121524	129236	67642	109460	77923	107687	-0.935742	0.085039	-11.0037	3.66807e-28	2.7691e-26	141435	73937.9
ENSG00000165283.16	chr9	35099776	35103195	protein_coding	STOML2	7288	7024	6859	3860	6103	4268	6011.58	-0.934294	0.0988584	-9.45083	3.36158e-21	1.40817e-19	7893.21	4129.95
ENSG00000164134.13	chr4	139301505	139420033	protein_coding	NAA15	5319	5076	6067	2849	4705	3499	4663.69	-0.933975	0.103772	-9.00028	2.2515e-19	7.82867e-18	6123	3204.37
ENSG00000085721.13	chr16	15060033	15094311	protein_coding	RRN3	3655	3131	3190	1846	3163	1755	2825.02	-0.933455	0.128424	-7.26855	3.63355e-13	6.02052e-12	3708.92	1941.12
ENSG00000151131.11	chr12	104986316	105074197	protein_coding	C12orf45	877	851	1067	481	764	624	791.921	-0.932665	0.13897	-6.71127	1.92944e-11	2.60151e-10	1039.34	544.498
ENSG00000214114.9	chr1	38862493	38873368	protein_coding	MYCBP	485	301	424	152	333	325	339.614	-0.932472	0.237658	-3.92358	8.72417e-05	0.000390238	445.795	233.434
ENSG00000156374.16	chr10	103302796	103351144	protein_coding	PCGF6	945	842	909	497	813	508	763.738	-0.932023	0.124437	-7.48992	6.89168e-14	1.24891e-12	1002.55	524.924
ENSG00000136444.10	chr17	50478860	50485974	protein_coding	RSAD1	2980	2529	2251	1642	2322	1253	2202.22	-0.92949	0.166493	-5.58275	2.36742e-08	2.04479e-07	2888.06	1516.39
ENSG00000047597.7	chrX	37685791	37732130	protein_coding	XK	633	562	624	269	586	390	515.081	-0.929401	0.160764	-5.78116	7.4186e-09	6.94946e-08	676.186	353.977
ENSG00000124608.5	chr6	44298731	44313347	protein_coding	AARS2	1820	1603	1803	941	1447	1114	1481.37	-0.928432	0.0998463	-9.29861	1.42292e-20	5.57983e-19	1942.13	1020.6
ENSG00000100418.8	chr22	41598028	41621043	protein_coding	DESI1	3708	3789	3672	1864	3243	2476	3181.31	-0.92618	0.117926	-7.85391	4.03277e-15	8.52255e-14	4169.35	2193.28
ENSG00000183010.17	chr17	81932384	81942412	protein_coding	PYCR1	7075	7947	5882	4028	6300	3930	5985.31	-0.925302	0.156723	-5.90405	3.54679e-09	3.47226e-08	7841.84	4128.79
ENSG00000060688.13	chr1	31259568	31296788	protein_coding	SNRNP40	3043	3210	2842	1641	2791	1779	2595.25	-0.925272	0.128591	-7.19547	6.22437e-13	1.00193e-11	3400.7	1789.8
ENSG00000115970.19	chr2	43230851	43596038	protein_coding	THADA	2306	2060	2576	1100	1999	1598	1967.39	-0.925009	0.128286	-7.21051	5.57429e-13	9.0347e-12	2577.71	1357.07
ENSG00000132341.12	chr12	130872037	130877678	protein_coding	RAN	24386	18178	21351	11379	17569	13900	18079.5	-0.921709	0.0991813	-9.29318	1.49745e-20	5.83964e-19	23665.7	12493.2
ENSG00000217930.8	chr16	4331549	4355607	protein_coding	PAM16	240	244	348	122	197	236	236.254	-0.921503	0.257056	-3.58483	0.000337297	0.00131247	309.157	163.352
ENSG00000144354.14	chr2	173354820	173368997	protein_coding	CDCA7	4745	3507	3938	2431	3459	2281	3449.36	-0.921395	0.120028	-7.67649	1.63511e-14	3.20596e-13	4514.53	2384.2
ENSG00000006634.8	chr7	87876216	87909553	protein_coding	DBF4	1681	1362	1732	860	1313	1032	1352.27	-0.921065	0.109887	-8.38192	5.20709e-17	1.38957e-15	1769.58	934.956
ENSG00000092201.10	chr14	21351476	21384019	protein_coding	SUPT16H	14150	13706	14840	7542	12535	8935	12150.1	-0.921002	0.0929491	-9.90867	3.81709e-23	1.93139e-21	15902.4	8397.78
ENSG00000141499.17	chr17	7686071	7703502	protein_coding	WRAP53	875	936	766	511	714	516	737.167	-0.920639	0.1557	-5.91289	3.36152e-09	3.29774e-08	964.668	509.667
ENSG00000100578.18	chr14	58427385	58551297	protein_coding	KIAA0586	1121	963	1291	593	961	723	956.251	-0.920536	0.126485	-7.27782	3.39256e-13	5.66108e-12	1251.42	661.084
ENSG00000167971.16	chr16	2177180	2196605	protein_coding	CASKIN1	1033	855	856	517	793	544	779.219	-0.920044	0.127141	-7.2364	4.60761e-13	7.54589e-12	1019.62	538.82
ENSG00000065989.16	chr19	10416773	10469630	protein_coding	PDE4A	2002	2049	1746	1101	1698	1144	1656.05	-0.919912	0.133283	-6.90193	5.1302e-12	7.52057e-11	2167.08	1145.02
ENSG00000163507.14	chr3	108549864	108589644	protein_coding	CIP2A	1522	1068	1788	777	1037	1071	1234.15	-0.919732	0.178534	-5.15157	2.58312e-07	1.86909e-06	1614.24	854.062
ENSG00000181938.14	chr16	58295080	58406147	protein_coding	GINS3	502	433	440	225	396	312	390.609	-0.91972	0.155004	-5.93352	2.96505e-09	2.93532e-08	511.287	269.93
ENSG00000168505.7	chr2	236165236	236168386	protein_coding	GBX2	188	134	157	103	146	74	135.477	-0.919556	0.250774	-3.66687	0.00024554	0.000988208	177.204	93.7501
ENSG00000184787.19	chr21	44768580	44801826	protein_coding	UBE2G2	7470	5902	6550	3618	5751	4090	5647.52	-0.919473	0.0923806	-9.9531	2.44459e-23	1.27344e-21	7388.73	3906.32
ENSG00000173674.11	chrX	20124525	20141838	protein_coding	EIF1AX	10691	10172	11610	5544	9347	7175	9239.35	-0.917904	0.100955	-9.09223	9.70278e-20	3.4765e-18	12083.7	6394.99
ENSG00000105607.13	chr19	12891160	12914207	protein_coding	GCDH	768	691	707	343	676	468	615.893	-0.917565	0.143693	-6.38557	1.70758e-10	2.01892e-09	806.052	425.733
ENSG00000152455.16	chr10	14878820	14904315	protein_coding	SUV39H2	697	599	782	304	607	506	589.306	-0.916416	0.169871	-5.39477	6.86097e-08	5.44443e-07	770.719	407.892
ENSG00000173726.11	chr1	235109341	235128837	protein_coding	TOMM20	16420	14789	15985	8677	14076	9388	13427.2	-0.916163	0.0875877	-10.46	1.31925e-25	8.41834e-24	17553.3	9300.98
ENSG00000196081.10	chr19	23221599	23250394	protein_coding	ZNF724	83	78	133	45	86	69	83.2563	-0.915428	0.313185	-2.92296	0.0034672	0.0104297	108.881	57.6317
ENSG00000263465.5	chr11	95066919	95071225	protein_coding	SRSF8	3069	3027	2760	1674	2625	1745	2529.2	-0.915006	0.11816	-7.74376	9.65201e-15	1.94932e-13	3305.72	1752.67
ENSG00000136492.10	chr17	61679139	61863559	protein_coding	BRIP1	961	767	1163	460	686	778	818.424	-0.914754	0.195095	-4.68876	2.74861e-06	1.63515e-05	1069.26	567.59
ENSG00000167112.10	chr9	128305159	128322447	protein_coding	TRUB2	2242	2254	2084	1192	2021	1304	1879.54	-0.914619	0.122054	-7.49356	6.70299e-14	1.21784e-12	2456.75	1302.33
ENSG00000107937.19	chr10	988434	1019932	protein_coding	GTPBP4	8255	6280	7482	4025	6326	4540	6240.23	-0.9146	0.0935495	-9.77664	1.41838e-22	6.69673e-21	8154.46	4326.01
ENSG00000068489.13	chr17	59155732	59206709	protein_coding	PRR11	5181	5696	6331	2727	4379	4525	4915.73	-0.913671	0.165198	-5.53078	3.1881e-08	2.67845e-07	6422.27	3409.19
ENSG00000134759.14	chr18	36129444	36180557	protein_coding	ELP2	3215	2967	2996	1685	2630	1927	2616.41	-0.912738	0.0974324	-9.36791	7.39799e-21	3.02717e-19	3417.68	1815.13
ENSG00000180822.12	chr6	3231403	3303373	protein_coding	PSMG4	1154	833	951	580	779	610	833.168	-0.91159	0.134852	-6.75993	1.38057e-11	1.90328e-10	1087.41	578.926
ENSG00000278129.2	chr19	58278955	58302791	protein_coding	ZNF8	595	575	658	292	539	421	520.78	-0.911563	0.15095	-6.03884	1.55222e-09	1.60768e-08	680.405	361.155
ENSG00000164934.14	chr8	103414714	103443453	protein_coding	DCAF13	4539	2831	4230	2098	3234	2471	3272.77	-0.910531	0.136955	-6.6484	2.96288e-11	3.88365e-10	4272.27	2273.28
ENSG00000137547.9	chr8	54135241	54148514	protein_coding	MRPL15	4604	3457	3971	2184	3446	2530	3413.99	-0.910269	0.101099	-9.00375	2.18127e-19	7.60322e-18	4456.57	2371.41
ENSG00000160072.20	chr1	1471765	1497848	protein_coding	ATAD3B	5348	5021	5194	3039	4410	3124	4441.01	-0.909328	0.0974107	-9.33499	1.00999e-20	4.01636e-19	5795.85	3086.17
ENSG00000153574.9	chr2	88691673	88750929	protein_coding	RPIA	2124	1765	1803	1130	1652	1085	1620.51	-0.909304	0.11848	-7.67472	1.6578e-14	3.24594e-13	2114.82	1126.2
ENSG00000128011.5	chr19	39306566	39320863	protein_coding	LRFN1	1614	1731	1443	910	1418	959	1373.02	-0.908948	0.140426	-6.47277	9.6222e-11	1.18531e-09	1792.07	953.981
ENSG00000168268.11	chr3	52524385	52535054	protein_coding	NT5DC2	4602	4739	4353	2581	3905	2866	3920.31	-0.908627	0.113083	-8.03501	9.35701e-16	2.14437e-14	5115.73	2724.89
ENSG00000161960.16	chr17	7572824	7579006	protein_coding	EIF4A1	497	245	425	225	276	268	328.003	-0.908484	0.230113	-3.94799	7.8809e-05	0.000355446	427.564	228.441
ENSG00000169230.10	chr5	177303799	177306949	protein_coding	PRELID1	3752	4034	3540	2065	3167	2506	3247.02	-0.908418	0.126028	-7.20805	5.67578e-13	9.17812e-12	4236.95	2257.09
ENSG00000133706.19	chr5	146110566	146182696	protein_coding	LARS1	6642	5594	7257	3388	5559	4318	5539.74	-0.907963	0.104593	-8.6809	3.92633e-18	1.192e-16	7227.69	3851.79
ENSG00000102977.17	chr16	67657512	67660815	protein_coding	ACD	1272	1133	1171	638	941	840	1019.91	-0.907876	0.127045	-7.1461	8.92803e-13	1.41456e-11	1330.36	709.453
ENSG00000062822.15	chr19	50384204	50418018	protein_coding	POLD1	3372	3555	3847	2110	2785	2372	3081.13	-0.907794	0.123732	-7.3368	2.18768e-13	3.71643e-12	4019.24	2143.02
ENSG00000043514.17	chr1	39838110	39883511	protein_coding	TRIT1	1150	824	1016	577	884	572	847.914	-0.90654	0.13234	-6.85007	7.38119e-12	1.05834e-10	1105.79	590.039
ENSG00000166226.13	chr12	69585426	69601570	protein_coding	CCT2	15848	14689	14733	8329	13553	9193	12927.4	-0.906328	0.093566	-9.68651	3.44078e-22	1.5822e-20	16860.2	8994.74
ENSG00000100116.17	chr22	37807905	37817176	protein_coding	GCAT	661	686	695	413	512	450	584.731	-0.906317	0.151944	-5.96482	2.44909e-09	2.46955e-08	762.124	407.338
ENSG00000130332.15	chr19	2321520	2328611	protein_coding	LSM7	3357	2089	2365	1486	2200	1589	2210.42	-0.90615	0.146815	-6.17206	6.74057e-10	7.35936e-09	2882.36	1538.47
ENSG00000132164.10	chr3	10816201	10940714	protein_coding	SLC6A11	390	381	450	220	333	277	348.505	-0.906059	0.159817	-5.66934	1.43346e-08	1.28077e-07	454.401	242.61
ENSG00000242114.6	chr22	30425623	30429054	protein_coding	MTFP1	189	215	205	101	206	119	174.443	-0.90488	0.222037	-4.07535	4.59445e-05	0.000216995	227.856	121.031
ENSG00000101144.13	chr20	57168753	57266641	protein_coding	BMP7	1010	1041	881	592	801	603	841.189	-0.904125	0.147883	-6.1138	9.72865e-10	1.03652e-08	1096.31	586.072
ENSG00000213585.11	chr5	133971871	134004975	protein_coding	VDAC1	10778	8131	10335	5268	8095	6465	8303.76	-0.904039	0.100642	-8.98268	2.64256e-19	9.09878e-18	10823.2	5784.35
ENSG00000115761.16	chr2	10570754	10689987	protein_coding	NOL10	3284	2665	3100	1587	2762	1871	2574.63	-0.903962	0.0997972	-9.05799	1.32876e-19	4.72497e-18	3356.44	1792.82
ENSG00000185875.13	chr10	25016612	25026664	protein_coding	THNSL1	336	294	400	149	301	258	292.926	-0.90363	0.202473	-4.46297	8.08305e-06	4.43656e-05	381.979	203.874
ENSG00000105821.15	chr7	103312289	103344830	protein_coding	DNAJC2	2916	1786	2436	1350	2022	1455	2018.21	-0.903187	0.139651	-6.46748	9.96533e-11	1.22651e-09	2629.77	1406.65
ENSG00000170608.3	chr19	45863989	45873797	protein_coding	FOXA3	76	137	106	66	90	64	92.596	-0.90314	0.323915	-2.7882	0.00530011	0.0151033	120.709	64.4829
ENSG00000104980.8	chr19	7926718	7943667	protein_coding	TIMM44	3133	3209	2829	1843	2833	1654	2629.73	-0.903057	0.140989	-6.40517	1.50202e-10	1.79543e-09	3427.19	1832.26
ENSG00000122512.16	chr7	5970925	6009106	protein_coding	PMS2	1241	1153	1068	685	985	695	990.568	-0.90212	0.128213	-7.03609	1.97707e-12	3.02752e-11	1290.47	690.668
ENSG00000189306.11	chr22	42508344	42519796	protein_coding	RRP7A	3078	3409	2924	1753	2779	1963	2704.34	-0.902016	0.130804	-6.89596	5.35032e-12	7.81889e-11	3523.6	1885.08
ENSG00000133863.9	chr8	30831544	30913008	protein_coding	TEX15	1255	1295	2182	814	1238	1154	1347.4	-0.901554	0.20352	-4.42981	9.43141e-06	5.11695e-05	1755.09	939.714
ENSG00000175054.16	chr3	142449007	142578733	protein_coding	ATR	2105	1777	3060	1226	1821	1644	1971.08	-0.900103	0.176072	-5.11211	3.18573e-07	2.27136e-06	2566.51	1375.64
ENSG00000119705.10	chr14	77708071	77761104	protein_coding	SLIRP	2805	1567	2059	1258	1848	1248	1817.04	-0.899633	0.163107	-5.51561	3.47569e-08	2.89818e-07	2365.62	1268.45
ENSG00000168495.13	chr8	22245133	22254601	protein_coding	POLR3D	2233	2175	2292	1176	1989	1457	1916.97	-0.899508	0.106964	-8.40946	4.11901e-17	1.11609e-15	2496.46	1337.48
ENSG00000103365.15	chr16	23463542	23521995	protein_coding	GGA2	4993	4555	4244	2589	4136	2782	3946.59	-0.899377	0.110361	-8.14938	3.65803e-16	8.84254e-15	5138.74	2754.43
ENSG00000115541.11	chr2	197500140	197503449	protein_coding	HSPE1	3413	1585	2322	1405	2184	1381	2060.76	-0.896826	0.196315	-4.56829	4.91722e-06	2.80244e-05	2681.27	1440.26
ENSG00000115816.15	chr2	37201612	37231596	protein_coding	CEBPZ	3290	2674	3434	1630	2901	1965	2676.26	-0.896654	0.108452	-8.26772	1.36545e-16	3.49204e-15	3482.71	1869.82
ENSG00000111300.10	chr12	112026689	112108796	protein_coding	NAA25	2751	2201	3054	1389	2381	1737	2277.95	-0.896212	0.118698	-7.55037	4.34038e-14	8.06225e-13	2963.79	1592.11
ENSG00000129534.14	chr14	45203190	45253540	protein_coding	MIS18BP1	1728	1435	2299	965	1469	1281	1553.62	-0.89487	0.15956	-5.60835	2.04267e-08	1.78774e-07	2020.36	1086.89
ENSG00000158042.9	chr11	6680385	6683340	protein_coding	MRPL17	1747	1339	1575	919	1335	931	1328.01	-0.894704	0.113029	-7.91573	2.45815e-15	5.30608e-14	1726.75	929.269
ENSG00000146281.6	chr6	89146055	89165565	protein_coding	PM20D2	2210	2249	2886	1191	2079	1800	2102.25	-0.892652	0.151698	-5.88438	3.99541e-09	3.88987e-08	2732.8	1471.69
ENSG00000103064.15	chr16	68264516	68301823	protein_coding	SLC7A6	1302	1073	1230	654	954	850	1029.53	-0.892354	0.123961	-7.19869	6.07916e-13	9.79675e-12	1337.75	721.317
ENSG00000099810.21	chr9	21802636	21937651	protein_coding	MTAP	1744	1622	1758	899	1620	1053	1466.56	-0.89227	0.112927	-7.90131	2.75982e-15	5.92103e-14	1906.96	1026.17
ENSG00000137876.11	chr15	55180806	55197049	protein_coding	RSL24D1	4121	3227	3847	2104	3341	2265	3191.86	-0.892209	0.0968391	-9.21331	3.16207e-20	1.18721e-18	4148.62	2235.1
ENSG00000119403.15	chr9	120855651	120894896	protein_coding	PHF19	1800	1581	1755	962	1352	1188	1469.21	-0.891787	0.114592	-7.78228	7.12297e-15	1.46796e-13	1908.84	1029.57
ENSG00000197312.12	chr1	15617458	15669044	protein_coding	DDI2	2755	2486	3604	1568	2495	2009	2523.87	-0.89144	0.138457	-6.4384	1.20742e-10	1.46311e-09	3279.66	1768.09
ENSG00000170425.4	chr17	15945130	15975746	protein_coding	ADORA2B	468	346	352	234	369	204	332.531	-0.891112	0.186544	-4.77696	1.77966e-06	1.10287e-05	432.177	232.885
ENSG00000125247.16	chr13	100603625	100675093	protein_coding	TMTC4	718	566	569	391	588	304	529.375	-0.890449	0.17975	-4.95382	7.27712e-07	4.87339e-06	687.813	370.936
ENSG00000132199.20	chr18	670318	712662	protein_coding	ENOSF1	2641	1716	2369	1226	1758	1576	1910.13	-0.889619	0.141813	-6.2732	3.53695e-10	4.01699e-09	2480.55	1339.71
ENSG00000140090.18	chr14	92322581	92501481	protein_coding	SLC24A4	217	194	136	119	155	102	157.305	-0.889424	0.255716	-3.47818	0.000504839	0.0018854	204.242	110.368
ENSG00000139146.14	chr12	31280584	31327058	protein_coding	SINHCAF	2841	2604	1984	1460	2498	1270	2135.34	-0.888841	0.178811	-4.97083	6.66655e-07	4.49435e-06	2773.48	1497.19
ENSG00000146094.16	chr5	177501904	177511274	protein_coding	DOK3	243	204	279	130	200	168	207.247	-0.888722	0.192422	-4.61862	3.863e-06	2.23317e-05	269.03	145.464
ENSG00000118420.17	chr6	82892390	83065841	protein_coding	UBE3D	206	203	171	107	182	116	166.689	-0.888568	0.214529	-4.14195	3.44367e-05	0.00016643	216.672	116.706
ENSG00000018699.13	chr2	32628032	32821051	protein_coding	TTC27	2846	2586	2919	1538	2366	1853	2391.85	-0.887646	0.0963116	-9.2164	3.07249e-20	1.15665e-18	3105.21	1678.49
ENSG00000101412.13	chr20	33675477	33686385	protein_coding	E2F1	1394	1280	1220	700	1024	950	1118.06	-0.885924	0.138381	-6.40205	1.53308e-10	1.831e-09	1450.73	785.398
ENSG00000213390.11	chr10	97222173	97292673	protein_coding	ARHGAP19	2206	2006	2133	1190	1760	1422	1819.77	-0.885005	0.102476	-8.63623	5.8098e-18	1.73397e-16	2360.8	1278.75
ENSG00000177374.13	chr17	2054154	2063241	protein_coding	HIC1	392	454	297	226	340	233	331.064	-0.884653	0.214457	-4.12508	3.70599e-05	0.000177769	429.635	232.494
ENSG00000147955.18	chr9	34634722	34637844	protein_coding	SIGMAR1	6507	5647	5156	3387	5013	3571	4967.1	-0.884642	0.116062	-7.62216	2.49472e-14	4.77693e-13	6443.93	3490.27
ENSG00000184675.11	chrX	64185117	64205708	protein_coding	AMER1	1170	1255	1156	628	1139	754	1031.58	-0.884176	0.138205	-6.39756	1.57879e-10	1.88083e-09	1338.83	724.334
ENSG00000100416.15	chr22	46330875	46357340	protein_coding	TRMU	2349	1813	2010	1231	1698	1300	1764.35	-0.884084	0.112119	-7.88521	3.14016e-15	6.70646e-14	2288.03	1240.67
ENSG00000171246.6	chr17	80466834	80477843	protein_coding	NPTX1	215	273	164	132	178	143	189.523	-0.883479	0.257662	-3.42882	0.000606204	0.00222453	245.811	133.235
ENSG00000165689.17	chr9	136401922	136410614	protein_coding	ENTR1	4360	4053	3673	2360	3605	2441	3474.48	-0.88316	0.116422	-7.58583	3.30369e-14	6.18543e-13	4506.11	2442.86
ENSG00000074201.9	chr11	77514936	77637794	protein_coding	CLNS1A	6101	4808	5198	3127	4765	3261	4608.71	-0.881859	0.100544	-8.77086	1.77301e-18	5.54981e-17	5974.9	3242.52
ENSG00000162650.17	chr1	109483479	109492804	protein_coding	ATXN7L2	830	776	751	441	705	498	677.601	-0.87997	0.127672	-6.89242	5.48513e-12	7.99108e-11	878.304	476.897
ENSG00000168476.12	chr8	22138020	22141951	protein_coding	REEP4	1597	1293	1408	830	1219	920	1231.2	-0.879885	0.108293	-8.12501	4.47322e-16	1.07031e-14	1595.11	867.289
ENSG00000113810.16	chr3	160399274	160434954	protein_coding	SMC4	6328	4855	8220	3231	4839	5156	5529.04	-0.879617	0.182515	-4.81942	1.43977e-06	9.06565e-06	7163.93	3894.15
ENSG00000105011.9	chr19	14119512	14136613	protein_coding	ASF1B	1106	1085	1165	615	832	854	965.469	-0.878861	0.152112	-5.77771	7.57241e-09	7.07009e-08	1250.38	680.56
ENSG00000130675.15	chr7	156994051	157010663	protein_coding	MNX1	570	576	422	331	491	278	452.932	-0.878798	0.199685	-4.40092	1.07793e-05	5.77501e-05	586.898	318.967
ENSG00000049541.11	chr7	74231499	74254458	protein_coding	RFC2	1779	1592	1545	936	1328	1128	1413.01	-0.878779	0.120541	-7.29031	3.09242e-13	5.17247e-12	1830.19	995.841
ENSG00000051596.10	chr5	175917873	176034680	protein_coding	THOC3	1189	1014	1150	596	1029	720	961.026	-0.877966	0.112375	-7.81281	5.59254e-15	1.16103e-13	1245.19	676.861
ENSG00000164776.10	chr7	56080283	56092996	protein_coding	PHKG1	60	67	76	34	69	41	58.362	-0.877799	0.328148	-2.67501	0.00747268	0.0203377	75.7643	40.9597
ENSG00000117543.21	chr1	100989623	101026088	protein_coding	DPH5	1606	1242	1459	830	1272	888	1232.65	-0.876606	0.109435	-8.01026	1.14465e-15	2.58543e-14	1595.9	869.398
ENSG00000161654.10	chr17	44034328	44067619	protein_coding	LSM12	3170	4287	3360	2001	3276	2375	3144.36	-0.875648	0.164272	-5.33047	9.79592e-08	7.52389e-07	4070.72	2218
ENSG00000185055.11	chr7	105565120	105600875	protein_coding	EFCAB10	131	79	169	84	98	75	107.676	-0.875152	0.301947	-2.89837	0.00375113	0.0111813	139.126	76.2265
ENSG00000196943.14	chr14	24299850	24309124	protein_coding	NOP9	1283	1638	1729	828	1414	1040	1345.23	-0.874307	0.159244	-5.49038	4.01078e-08	3.30725e-07	1741.17	949.284
ENSG00000120802.14	chr12	98515579	98550351	protein_coding	TMPO	5953	6199	7448	3352	5358	4923	5642.24	-0.874117	0.141782	-6.1652	7.03931e-10	7.66183e-09	7301.08	3983.4
ENSG00000071626.17	chr19	1407569	1435687	protein_coding	DAZAP1	8719	8366	8265	4897	7278	5497	7303.9	-0.873275	0.09654	-9.04574	1.48659e-19	5.2597e-18	9449.28	5158.53
ENSG00000100629.17	chr14	80476983	80959517	protein_coding	CEP128	396	364	495	201	298	363	360.347	-0.871671	0.223783	-3.89517	9.81316e-05	0.000433009	465.819	254.875
ENSG00000095906.17	chr16	1782932	1789186	protein_coding	NUBP2	2835	2904	2554	1669	2472	1676	2396.54	-0.871358	0.126775	-6.87328	6.27403e-12	9.09347e-11	3099.17	1693.92
ENSG00000167088.11	chr18	21612314	21633524	protein_coding	SNRPD1	4182	2619	3407	1977	3103	2020	2910.7	-0.87126	0.136832	-6.36737	1.92298e-10	2.26222e-09	3763.71	2057.69
ENSG00000221926.13	chr17	15627960	15684311	protein_coding	TRIM16	340	310	287	192	272	190	270.133	-0.870028	0.174662	-4.9812	6.31908e-07	4.27849e-06	349.133	191.134
ENSG00000138160.7	chr10	92574105	92655395	protein_coding	KIF11	3792	2974	4925	1841	2943	3261	3341.24	-0.869967	0.194103	-4.48198	7.39521e-06	4.09404e-05	4318.99	2363.49
ENSG00000076248.11	chr12	109097597	109110992	protein_coding	UNG	2560	2211	2233	1356	2204	1375	2015.04	-0.869037	0.113821	-7.63509	2.25659e-14	4.3401e-13	2604.63	1425.46
ENSG00000150768.17	chr11	112025408	112064404	protein_coding	DLAT	3269	3200	3400	1802	2918	2213	2845.33	-0.868646	0.101819	-8.53128	1.44741e-17	4.17002e-16	3677.26	2013.4
ENSG00000213186.8	chr3	160432445	160485773	protein_coding	TRIM59	1016	1040	1211	537	1036	747	941.473	-0.868071	0.14445	-6.0095	1.86098e-09	1.91623e-08	1217.05	665.893
ENSG00000160200.18	chr21	43053191	43076943	protein_coding	CBS	675	605	543	395	532	345	525.812	-0.867953	0.163166	-5.31945	1.0408e-07	7.95935e-07	679.219	372.404
ENSG00000067533.6	chr1	218285293	218337983	protein_coding	RRP15	2439	1749	2612	1077	1836	1803	1943.35	-0.867875	0.16864	-5.14631	2.65661e-07	1.91833e-06	2510.74	1375.96
ENSG00000144231.11	chr2	127843553	127858155	protein_coding	POLR2D	3466	3357	3691	1951	2961	2432	3030.47	-0.867871	0.105269	-8.24431	1.66115e-16	4.17267e-15	3915.33	2145.6
ENSG00000133265.11	chr19	55262223	55280381	protein_coding	HSPBP1	2111	2492	2144	1294	1970	1491	1957.67	-0.867505	0.140445	-6.17683	6.54029e-10	7.16842e-09	2529.32	1386.01
ENSG00000156261.13	chr21	29055805	29073797	protein_coding	CCT8	12582	10555	11674	6955	10569	6879	10007	-0.867033	0.0961453	-9.01794	1.91664e-19	6.73065e-18	12926.6	7087.3
ENSG00000197275.14	chr8	94371960	94475115	protein_coding	RAD54B	186	143	225	93	127	159	158.649	-0.866785	0.266849	-3.24823	0.00116127	0.00399845	204.698	112.6
ENSG00000020922.13	chr11	94415570	94493885	protein_coding	MRE11	1600	1259	1964	805	1336	1215	1380.59	-0.86615	0.163267	-5.3051	1.12612e-07	8.59786e-07	1782.9	978.282
ENSG00000148219.18	chr9	116423112	117415070	protein_coding	ASTN2	475	517	526	247	461	369	438.882	-0.865223	0.169384	-5.10805	3.25494e-07	2.3172e-06	567.04	310.724
ENSG00000205476.9	chr14	99500190	99604207	protein_coding	CCDC85C	1542	1813	1593	953	1480	1069	1436.3	-0.864134	0.141075	-6.12535	9.04851e-10	9.7022e-09	1854.3	1018.3
ENSG00000149483.12	chr11	61362344	61369509	protein_coding	TMEM138	1353	820	961	668	884	613	895.539	-0.864128	0.169458	-5.09935	3.40814e-07	2.41288e-06	1155.58	635.495
ENSG00000166261.11	chr11	123723914	123741675	protein_coding	ZNF202	941	642	686	354	683	562	650.083	-0.863712	0.1759	-4.91026	9.09576e-07	5.96123e-06	839.255	460.911
ENSG00000179958.10	chr16	30423615	30430030	protein_coding	DCTPP1	2801	2387	2279	1528	2389	1367	2152.25	-0.862759	0.137169	-6.28976	3.17947e-10	3.63732e-09	2777.5	1527
ENSG00000105364.14	chr19	10251901	10260055	protein_coding	MRPL4	2572	2426	2266	1504	2013	1553	2099.41	-0.862196	0.119986	-7.18583	6.68e-13	1.07283e-11	2708.3	1490.52
ENSG00000102900.13	chr16	56730118	56850286	protein_coding	NUP93	5358	4835	5008	2857	4620	3258	4384.1	-0.861911	0.0910658	-9.46471	2.94389e-21	1.24056e-19	5656.51	3111.69
ENSG00000149929.16	chr16	29992330	29996074	protein_coding	HIRIP3	1149	1157	1114	615	1036	773	989.184	-0.861299	0.125545	-6.86046	6.86378e-12	9.88735e-11	1276.39	701.972
ENSG00000148606.13	chr10	77969251	78029515	protein_coding	POLR3A	2670	2485	2572	1485	2436	1563	2230.67	-0.860094	0.105654	-8.14063	3.93212e-16	9.44044e-15	2877.12	1584.23
ENSG00000139734.19	chr13	59665583	60163928	protein_coding	DIAPH3	1686	1562	1983	885	1418	1358	1507.08	-0.860014	0.14987	-5.73839	9.55804e-09	8.80175e-08	1943.33	1070.83
ENSG00000101407.13	chr20	37983007	38033461	protein_coding	TTI1	712	614	753	358	615	493	598.285	-0.859864	0.137485	-6.25424	3.99445e-10	4.50397e-09	771.632	424.938
ENSG00000198498.10	chr4	163494442	163520539	protein_coding	TMA16	1540	1201	1346	732	1296	870	1174.74	-0.859803	0.117414	-7.32285	2.42764e-13	4.11416e-12	1515.27	834.215
ENSG00000121621.7	chr11	28020619	28108156	protein_coding	KIF18A	770	604	1017	423	671	575	685.037	-0.85968	0.177786	-4.83548	1.32825e-06	8.41982e-06	883.16	486.913
ENSG00000143314.12	chr1	156737303	156741590	protein_coding	MRPL24	3241	2632	2666	1669	2490	1841	2460.71	-0.857923	0.10722	-8.00151	1.22901e-15	2.75834e-14	3171.34	1750.08
ENSG00000157193.18	chr1	53242364	53328469	protein_coding	LRP8	1509	1253	1495	823	1252	919	1225.69	-0.857233	0.103466	-8.28516	1.17954e-16	3.04974e-15	1579.32	872.066
ENSG00000100138.15	chr22	41673933	41690504	protein_coding	SNU13	8489	6118	7001	4296	6117	4676	6207.39	-0.856494	0.10956	-7.81756	5.38558e-15	1.12136e-13	7997.12	4417.66
ENSG00000146410.12	chr6	136231024	136250335	protein_coding	MTFR2	395	291	352	206	298	223	298.339	-0.856443	0.162144	-5.28198	1.27794e-07	9.69411e-07	384.153	212.526
ENSG00000144736.14	chr3	72749277	72861914	protein_coding	SHQ1	1220	1095	1250	700	968	824	1028.96	-0.856258	0.118152	-7.24708	4.25865e-13	7.01509e-12	1325.13	732.786
ENSG00000146842.17	chr7	130164713	130207770	protein_coding	TMEM209	892	856	876	465	862	554	758.503	-0.855515	0.132165	-6.47309	9.60208e-11	1.18387e-09	977.741	539.264
ENSG00000221829.10	chr9	35073835	35079942	protein_coding	FANCG	1039	1001	1141	550	900	795	919.183	-0.855321	0.138878	-6.15879	7.33039e-10	7.93582e-09	1183.99	654.373
ENSG00000171435.14	chr12	117453012	117968990	protein_coding	KSR2	206	179	259	124	179	148	185.413	-0.855	0.207011	-4.13021	3.62432e-05	0.000174385	238.645	132.181
ENSG00000146072.6	chr6	47231532	47309905	protein_coding	TNFRSF21	973	835	683	547	765	449	720.575	-0.854907	0.179956	-4.75066	2.02757e-06	1.24203e-05	928	513.15
ENSG00000135624.16	chr2	73233420	73253021	protein_coding	CCT7	31559	30554	28056	18091	28309	17830	26122.9	-0.85468	0.115668	-7.38907	1.47865e-13	2.56301e-12	33642.4	18603.3
ENSG00000136938.9	chr9	97983341	98015943	protein_coding	ANP32B	11411	10057	10462	5971	9635	7026	9221.22	-0.854577	0.0873713	-9.78098	1.35884e-22	6.43715e-21	11875.5	6566.94
ENSG00000114737.16	chr3	50606489	50611774	protein_coding	CISH	83	119	82	56	114	40	83.0219	-0.854519	0.359936	-2.37408	0.0175925	0.0423234	107.178	58.8653
ENSG00000088247.18	chr19	6413102	6424811	protein_coding	KHSRP	16942	17723	17632	9805	15381	11906	15162	-0.854499	0.105898	-8.06907	7.0835e-16	1.65834e-14	19525.5	10798.4
ENSG00000163468.15	chr1	156308968	156367873	protein_coding	CCT3	38427	34825	34332	21560	33115	21668	31108.1	-0.854106	0.101261	-8.4347	3.32065e-17	9.10244e-16	40056.8	22159.4
ENSG00000181652.19	chr7	151012209	151024499	protein_coding	ATG9B	79	65	68	50	54	43	61.2958	-0.85383	0.319013	-2.67647	0.00744019	0.0202571	78.7339	43.8577
ENSG00000168061.17	chr11	65040901	65044828	protein_coding	SAC3D1	1974	2057	1662	1247	1679	1104	1655.22	-0.852085	0.154894	-5.50108	3.77464e-08	3.12166e-07	2130.21	1180.23
ENSG00000107371.14	chr9	37759234	37832117	protein_coding	EXOSC3	1220	874	1044	586	879	736	902.317	-0.851635	0.131564	-6.47316	9.59722e-11	1.18387e-09	1160.82	643.809
ENSG00000100479.13	chr14	49643555	49688422	protein_coding	POLE2	576	533	537	306	430	418	476.554	-0.851567	0.159383	-5.34292	9.14629e-08	7.05949e-07	612.981	340.128
ENSG00000140830.9	chr16	72044289	72094431	protein_coding	TXNL4B	623	524	639	309	539	420	514.764	-0.851543	0.139959	-6.08423	1.17049e-09	1.23037e-08	662.612	366.917
ENSG00000183520.12	chr1	38009258	38024820	protein_coding	UTP11	2341	1848	1928	1151	1996	1226	1763.61	-0.851371	0.121919	-6.98306	2.88814e-12	4.33744e-11	2269.9	1257.33
ENSG00000179091.5	chr8	144095039	144097525	protein_coding	CYC1	10170	8925	8377	5451	8293	5747	7947.84	-0.85115	0.107982	-7.8823	3.21401e-15	6.84347e-14	10226.7	5668.98
ENSG00000170638.10	chr22	50185913	50199598	protein_coding	TRABD	3964	3360	3338	2217	2997	2273	3081.44	-0.850788	0.111744	-7.61374	2.66271e-14	5.0728e-13	3964.04	2198.85
ENSG00000130159.14	chr19	11505929	11529172	protein_coding	ECSIT	1444	1549	1349	804	1478	865	1262.31	-0.849665	0.14836	-5.72706	1.02188e-08	9.35533e-08	1624.36	900.262
ENSG00000146223.16	chr6	42879616	42889925	protein_coding	RPL7L1	11130	10949	10913	6396	9993	7108	9564.95	-0.849538	0.0961198	-8.83832	9.71664e-19	3.1461e-17	12302.8	6827.11
ENSG00000137135.18	chr9	35658875	35675866	protein_coding	ARHGEF39	1076	729	843	497	757	608	761.138	-0.849466	0.143508	-5.9193	3.23306e-09	3.185e-08	978.714	543.562
ENSG00000005189.20	chr16	20806429	20849665	protein_coding	REXO5	267	246	281	131	200	226	229.693	-0.849247	0.219562	-3.86791	0.00010977	0.000479613	295.28	164.107
ENSG00000198841.4	chr1	52032103	52033810	protein_coding	KTI12	187	173	175	110	126	136	155.212	-0.847943	0.230005	-3.68663	0.00022724	0.000921559	199.228	111.196
ENSG00000162433.15	chr1	65147549	65232145	protein_coding	AK4	1323	1165	1174	723	1099	780	1059.83	-0.847169	0.112949	-7.50045	6.3597e-14	1.15696e-12	1362.38	757.285
ENSG00000035687.10	chr1	244408494	244451909	protein_coding	ADSS2	3139	2531	2834	1611	2599	1839	2454.41	-0.846936	0.0955078	-8.86771	7.46629e-19	2.46842e-17	3155.01	1753.8
ENSG00000178409.14	chr6	107065182	107115515	protein_coding	BEND3	707	818	778	496	641	491	670.795	-0.846767	0.157145	-5.38845	7.10696e-08	5.61752e-07	861.968	479.623
ENSG00000100028.12	chr22	24555958	24582052	protein_coding	SNRPD3	1369	1205	1393	677	1193	960	1146.52	-0.846418	0.124215	-6.81412	9.48416e-12	1.34022e-10	1473.82	819.222
ENSG00000069424.15	chr1	5990927	6101193	protein_coding	KCNAB2	330	314	273	167	297	196	266.021	-0.84619	0.182314	-4.64138	3.46086e-06	2.02223e-05	342.201	189.842
ENSG00000204568.12	chr6	30617840	30626395	protein_coding	MRPS18B	2931	2790	2547	1565	2557	1801	2399.82	-0.845422	0.114822	-7.36289	1.79974e-13	3.10219e-12	3083.92	1715.71
ENSG00000165501.17	chr14	49598761	49614672	protein_coding	LRR1	457	410	408	247	374	285	369.4	-0.84514	0.148157	-5.70437	1.16772e-08	1.05807e-07	474.58	264.219
ENSG00000196363.10	chr9	134135365	134159968	protein_coding	WDR5	4975	4277	4214	2744	4077	2756	3898.23	-0.845122	0.107859	-7.83544	4.67199e-15	9.80008e-14	5008.39	2788.06
ENSG00000010165.20	chr1	171781660	171814023	protein_coding	EEF1AKNMT	4278	3790	4014	2245	3675	2708	3497.64	-0.84432	0.0920335	-9.17406	4.55538e-20	1.68788e-18	4493.24	2502.04
ENSG00000157734.14	chr15	64151715	64157481	protein_coding	SNX22	259	247	241	140	240	157	216.613	-0.843526	0.182566	-4.62038	3.83032e-06	2.21518e-05	278.448	154.777
ENSG00000147679.12	chr8	116766505	116849463	protein_coding	UTP23	1084	824	1130	618	812	700	876.112	-0.840775	0.137771	-6.10268	1.04307e-09	1.10632e-08	1123.74	628.479
ENSG00000189057.11	chr11	59107185	59127412	protein_coding	FAM111B	487	388	589	220	357	450	422.061	-0.8402	0.238321	-3.52551	0.000422675	0.00160542	541.449	302.673
ENSG00000176946.12	chr2	241584405	241637158	protein_coding	THAP4	3076	3557	2716	1866	2881	1996	2733.74	-0.840011	0.151128	-5.55828	2.72445e-08	2.32393e-07	3508.13	1959.35
ENSG00000160131.14	chrX	151396515	151409364	protein_coding	VMA21	1787	1553	1671	997	1464	1105	1452.13	-0.838952	0.101288	-8.28286	1.20254e-16	3.10353e-15	1862.57	1041.7
ENSG00000167635.12	chr19	36214602	36238771	protein_coding	ZNF146	4937	3381	4429	2630	4168	2324	3669.91	-0.838798	0.141174	-5.94157	2.823e-09	2.81442e-08	4707.75	2632.06
ENSG00000076351.13	chr17	28394642	28407197	protein_coding	SLC46A1	784	677	675	420	653	456	619.303	-0.838328	0.129353	-6.48092	9.11667e-11	1.12994e-09	794.424	444.182
ENSG00000109445.11	chr4	141220887	141234697	protein_coding	ZNF330	812	626	714	396	657	486	621.768	-0.8381	0.129035	-6.49516	8.29452e-11	1.03806e-09	797.555	445.981
ENSG00000144867.13	chr3	133784023	133825772	protein_coding	SRPRB	2341	2505	2651	1375	2166	1827	2182.13	-0.837313	0.126975	-6.5943	4.27254e-11	5.49321e-10	2798.26	1566
ENSG00000198055.11	chr5	177403204	177442901	protein_coding	GRK6	2741	3184	2430	1731	2623	1688	2445.04	-0.837196	0.156968	-5.33356	9.63077e-08	7.41317e-07	3135.46	1754.62
ENSG00000166797.11	chr15	64072565	64093857	protein_coding	CIAO2A	1314	1037	1040	679	969	760	982.045	-0.836678	0.128123	-6.53027	6.56505e-11	8.29384e-10	1258.76	705.333
ENSG00000117862.13	chr1	52020131	52055191	protein_coding	TXNDC12	569	567	551	302	512	401	490.815	-0.835882	0.146603	-5.70169	1.18627e-08	1.07281e-07	629.419	352.211
ENSG00000181029.9	chr19	7680833	7687703	protein_coding	TRAPPC5	215	202	176	114	214	106	172.324	-0.835806	0.230185	-3.63102	0.000282309	0.00112069	221.228	123.42
ENSG00000164037.17	chr4	102885048	103019719	protein_coding	SLC9B1	58	57	51	35	55	30	48.2992	-0.835726	0.352377	-2.37168	0.0177073	0.0425487	61.9711	34.6273
ENSG00000132613.15	chr16	70661204	70686053	protein_coding	MTSS2	724	984	705	525	713	500	709.298	-0.835585	0.195426	-4.27572	1.90523e-05	9.66098e-05	909.199	509.397
ENSG00000165644.11	chr10	75233641	75236030	protein_coding	COMTD1	1118	783	764	567	699	604	770.463	-0.835315	0.168	-4.9721	6.62308e-07	4.46931e-06	986.949	553.976
ENSG00000263513.6	chr1	143955287	143971986	protein_coding	FAM72C	180	136	130	92	128	97	129.198	-0.835291	0.233753	-3.5734	0.00035238	0.00136513	165.47	92.9264
ENSG00000124802.12	chr6	8073360	8102559	protein_coding	EEF1E1	456	319	481	229	328	327	361.973	-0.834482	0.189775	-4.39722	1.09648e-05	5.85659e-05	463.507	260.439
ENSG00000105649.10	chr19	18196784	18204042	protein_coding	RAB3A	176	184	144	111	157	95	147.212	-0.834186	0.240266	-3.47192	0.000516746	0.00192427	188.663	105.762
ENSG00000125482.13	chr9	132375548	132406851	protein_coding	TTF1	1121	872	1145	624	1014	619	906.634	-0.83369	0.13134	-6.34759	2.1872e-10	2.55601e-09	1161.69	651.576
ENSG00000157470.12	chr15	59372693	59523555	protein_coding	FAM81A	231	194	225	123	183	157	188.423	-0.833635	0.189824	-4.39162	1.12511e-05	5.98688e-05	241.264	135.582
ENSG00000165688.12	chr9	136410641	136423761	protein_coding	PMPCA	6244	6575	5780	3800	5817	3828	5429.29	-0.832865	0.124582	-6.68529	2.30475e-11	3.06656e-10	6954.61	3903.97
ENSG00000003056.8	chr12	8940361	8949761	protein_coding	M6PR	1755	1352	1757	811	1455	1224	1405.58	-0.832816	0.137869	-6.04064	1.53507e-09	1.59109e-08	1800.51	1010.65
ENSG00000133983.16	chr14	70325081	70416984	protein_coding	COX16	83	95	87	44	90	60	77.2832	-0.832694	0.292193	-2.84981	0.00437451	0.0127619	99.209	55.3575
ENSG00000083807.10	chr19	58479512	58512413	protein_coding	SLC27A5	364	366	305	177	314	258	301.866	-0.832581	0.189068	-4.4036	1.06471e-05	5.71068e-05	386.856	216.876
ENSG00000182010.11	chr10	62183035	62268844	protein_coding	RTKN2	208	279	477	171	230	278	280.208	-0.832079	0.301076	-2.76369	0.00571523	0.0161042	358.713	201.704
ENSG00000100504.17	chr14	50857891	50944483	protein_coding	PYGL	11586	9551	10814	6217	9304	7297	9261	-0.831503	0.0863801	-9.6261	6.20403e-22	2.79816e-20	11857.9	6664.14
ENSG00000181924.7	chr11	73872667	73876901	protein_coding	COA4	2769	2128	2282	1429	2121	1578	2079.16	-0.831345	0.10928	-7.60746	2.79529e-14	5.30391e-13	2661.88	1496.45
ENSG00000165138.18	chr9	98731329	98796965	protein_coding	ANKS6	3032	2848	3151	1704	2708	2082	2624.82	-0.831236	0.0978361	-8.49621	1.95877e-17	5.56377e-16	3360.9	1888.74
ENSG00000109917.11	chr11	116773799	116788039	protein_coding	ZPR1	2592	2943	2645	1568	2557	1814	2391.73	-0.831026	0.130108	-6.38722	1.68929e-10	2.00065e-09	3062.57	1720.88
ENSG00000174672.16	chr11	1389899	1462689	protein_coding	BRSK2	1914	2045	2200	1336	1768	1295	1795.54	-0.830732	0.129995	-6.39049	1.65351e-10	1.96321e-09	2298.34	1292.74
ENSG00000055163.20	chr5	157266079	157395595	protein_coding	CYFIP2	2144	2095	2674	1237	2103	1647	2007.93	-0.830169	0.130176	-6.37727	1.80278e-10	2.12791e-09	2570.44	1445.42
ENSG00000163931.16	chr3	53224712	53256052	protein_coding	TKT	14604	16810	13072	9081	14285	9050	13037.4	-0.829989	0.147721	-5.61862	1.92492e-08	1.68888e-07	16687.9	9386.94
ENSG00000002549.13	chr4	17577198	17607972	protein_coding	LAP3	3064	2428	2923	1563	2554	1929	2436.75	-0.829732	0.0990947	-8.37312	5.61113e-17	1.49176e-15	3118.85	1754.66
ENSG00000090932.11	chr19	39498895	39508481	protein_coding	DLL3	662	445	363	332	436	278	425.616	-0.829727	0.221984	-3.73779	0.000185648	0.000770367	544.565	306.667
ENSG00000130844.19	chr19	53519527	53580269	protein_coding	ZNF331	1083	531	936	506	694	590	730.349	-0.828561	0.200761	-4.12711	3.67357e-05	0.000176394	934.093	526.606
ENSG00000143621.17	chr1	153661788	153671028	protein_coding	ILF2	15834	13797	12690	8677	13317	8585	12314.1	-0.82825	0.118017	-7.01808	2.2494e-12	3.42185e-11	15755	8873.14
ENSG00000148334.16	chr9	128120693	128128462	protein_coding	PTGES2	4535	4100	3653	2546	3749	2559	3579.58	-0.827978	0.12238	-6.76562	1.3274e-11	1.83176e-10	4579.47	2579.69
ENSG00000163257.11	chr4	17800655	17810758	protein_coding	DCAF16	1956	1875	1999	1082	1689	1422	1697.57	-0.827241	0.114711	-7.21154	5.53236e-13	8.97705e-12	2171.35	1223.8
ENSG00000214367.9	chr4	2078998	2242276	protein_coding	HAUS3	683	608	725	345	623	492	585.362	-0.826622	0.142119	-5.81642	6.01213e-09	5.70001e-08	748.907	421.817
ENSG00000074582.15	chr2	218658764	218663443	protein_coding	BCS1L	1590	1276	1333	874	1228	904	1219.36	-0.825686	0.117708	-7.01473	2.30398e-12	3.49735e-11	1558.67	880.045
ENSG00000134222.16	chr1	109279556	109283186	protein_coding	PSRC1	1265	825	889	597	822	696	861.382	-0.825011	0.159145	-5.18401	2.17171e-07	1.58783e-06	1100.75	622.012
ENSG00000005801.18	chr11	3339261	3379222	protein_coding	ZNF195	1348	935	1561	807	1077	839	1108.98	-0.824768	0.160042	-5.15345	2.55742e-07	1.85334e-06	1417.11	800.851
ENSG00000139800.8	chr13	99962964	99971909	protein_coding	ZIC5	454	360	480	260	371	294	375.077	-0.824624	0.152755	-5.39834	6.726e-08	5.34633e-07	479.14	271.013
ENSG00000129028.9	chr15	70881342	70892433	protein_coding	THAP10	137	94	134	42	123	103	105.254	-0.823955	0.315609	-2.61069	0.00903606	0.0240366	134.714	75.7936
ENSG00000123131.13	chrX	23664262	23686397	protein_coding	PRDX4	5473	4320	4547	2866	4267	3171	4163.55	-0.823915	0.101598	-8.10957	5.0799e-16	1.20748e-14	5320.86	3006.24
ENSG00000128694.12	chr2	189746660	189763227	protein_coding	OSGEPL1	706	530	562	330	520	441	521.543	-0.823813	0.151226	-5.44754	5.10698e-08	4.14341e-07	666.415	376.672
ENSG00000170734.12	chr6	43576185	43620523	protein_coding	POLH	2342	2172	2742	1320	2171	1751	2109.68	-0.82317	0.120506	-6.83096	8.43485e-12	1.20399e-10	2695.84	1523.53
ENSG00000139343.10	chr12	95858928	95903828	protein_coding	SNRPF	2738	1371	2058	1187	1631	1522	1770.72	-0.822766	0.187823	-4.38055	1.1838e-05	6.26378e-05	2261.92	1279.51
ENSG00000166359.11	chr19	33132090	33175799	protein_coding	WDR88	61	94	89	37	87	58	71.6671	-0.822451	0.340609	-2.41465	0.0157505	0.0386493	91.8	51.5342
ENSG00000159259.8	chr21	36385392	36419015	protein_coding	CHAF1B	908	778	957	544	663	662	768.285	-0.822347	0.151087	-5.44288	5.2427e-08	4.24133e-07	980.816	555.754
ENSG00000184903.10	chr7	110662644	111562517	protein_coding	IMMP2L	426	290	414	222	353	239	326.471	-0.822154	0.169652	-4.84613	1.2589e-06	8.01982e-06	416.995	235.947
ENSG00000110092.4	chr11	69641156	69654474	protein_coding	CCND1	8543	10181	8157	5145	9056	5658	7897.38	-0.82149	0.14855	-5.53007	3.20105e-08	2.68504e-07	10087.6	5707.13
ENSG00000182481.10	chr17	68035636	68047364	protein_coding	KPNA2	28813	23869	27832	15706	24140	18198	23391.3	-0.821344	0.0805003	-10.203	1.92238e-24	1.09871e-22	29875.4	16907.3
ENSG00000132780.17	chr1	45583846	45618904	protein_coding	NASP	9658	7538	9820	5162	7765	6437	7832.2	-0.821274	0.104738	-7.84121	4.4621e-15	9.37373e-14	10002.7	5661.69
ENSG00000089737.17	chr14	94048287	94081212	protein_coding	DDX24	7009	6942	6665	4105	6357	4514	6022.71	-0.821009	0.102465	-8.01261	1.12296e-15	2.54051e-14	7691.89	4353.54
ENSG00000011258.16	chr17	51177425	51260163	protein_coding	MBTD1	1254	1004	1231	705	1100	720	1012.66	-0.820582	0.116272	-7.05741	1.69632e-12	2.62001e-11	1293.16	732.165
ENSG00000223496.3	chr16	70246778	70251940	protein_coding	EXOSC6	2281	2404	2282	1326	2075	1656	2038.29	-0.820503	0.120882	-6.78762	1.13996e-11	1.5855e-10	2602.95	1473.63
ENSG00000122435.10	chr1	100133150	100150498	protein_coding	TRMT13	552	483	597	274	495	416	474.429	-0.819501	0.158239	-5.1789	2.23202e-07	1.63008e-06	605.839	343.018
ENSG00000065268.11	chr19	984332	998438	protein_coding	WDR18	2589	2858	2355	1624	2417	1647	2289.16	-0.819122	0.140135	-5.84523	5.05862e-09	4.84481e-08	2922.29	1656.03
ENSG00000186416.17	chrX	119588337	119606443	protein_coding	NKRF	1880	1880	2001	1143	1777	1268	1682.37	-0.818533	0.107844	-7.59	3.19893e-14	5.99726e-13	2147.42	1217.31
ENSG00000095209.12	chr9	105694541	105776629	protein_coding	TMEM38B	473	405	452	269	420	277	387.091	-0.817783	0.143872	-5.68412	1.31491e-08	1.18309e-07	494.034	280.148
ENSG00000189319.14	chr10	124619292	124744378	protein_coding	FAM53B	1666	2337	1774	1094	2032	1191	1705.35	-0.817344	0.185261	-4.41186	1.02486e-05	5.51791e-05	2176.51	1234.2
ENSG00000187522.16	chr10	14838306	14871741	protein_coding	HSPA14	1108	677	870	560	848	508	767.007	-0.817309	0.166992	-4.8943	9.86545e-07	6.42392e-06	978.513	555.5
ENSG00000160256.13	chr21	44940012	44976989	protein_coding	FAM207A	1894	2107	1849	1239	1715	1286	1716.49	-0.81718	0.136374	-5.99219	2.0703e-09	2.11632e-08	2189.94	1243.03
ENSG00000166012.17	chr11	93729948	93784391	protein_coding	TAF1D	4818	2761	4371	2271	3617	2696	3443.39	-0.816695	0.152229	-5.36492	8.09854e-08	6.34094e-07	4392.57	2494.2
ENSG00000104899.8	chr19	2249309	2252073	protein_coding	AMH	536	337	456	305	358	278	384.483	-0.816424	0.186312	-4.38201	1.17587e-05	6.23815e-05	489.903	279.064
ENSG00000100575.14	chr14	58408495	58427531	protein_coding	TIMM9	753	542	720	413	603	435	584.176	-0.815945	0.1386	-5.88703	3.9319e-09	3.83068e-08	744.801	423.552
ENSG00000158062.20	chr1	26281328	26318363	protein_coding	UBXN11	657	463	571	376	412	403	490.728	-0.815917	0.176326	-4.62731	3.70445e-06	2.1512e-05	625.177	356.28
ENSG00000095319.14	chr9	128947699	129007096	protein_coding	NUP188	5982	5129	5372	3300	5037	3624	4804.01	-0.815443	0.0902803	-9.03234	1.68032e-19	5.93027e-18	6126.61	3481.41
ENSG00000205208.5	chr4	158666675	158672255	protein_coding	C4orf46	1067	993	1108	601	850	825	924.607	-0.814923	0.141345	-5.76548	8.14244e-09	7.58725e-08	1178.66	670.555
ENSG00000070718.12	chr8	42152946	42171673	protein_coding	AP3M2	1126	819	978	515	858	741	848.395	-0.814381	0.142444	-5.7172	1.08297e-08	9.87612e-08	1081.62	615.171
ENSG00000167658.16	chr19	3976056	3985463	protein_coding	EEF2	171347	212456	185370	111126	187198	122552	167492	-0.814225	0.14036	-5.80096	6.59371e-09	6.22632e-08	213541	121443
ENSG00000203883.7	chr20	64047582	64049639	protein_coding	SOX18	1796	1627	1163	1003	1590	791	1343.22	-0.813897	0.19987	-4.07214	4.65828e-05	0.000219789	1712.6	973.846
ENSG00000121390.19	chr13	19674752	19783019	protein_coding	PSPC1	3683	3160	3178	1873	3181	2277	2922.86	-0.813477	0.103851	-7.83309	4.7603e-15	9.9705e-14	3726.23	2119.49
ENSG00000105409.19	chr19	41966582	41997497	protein_coding	ATP1A3	155	90	82	67	91	76	94.7495	-0.813436	0.304928	-2.66763	0.00763884	0.0207141	120.645	68.8537
ENSG00000162062.15	chr16	2460086	2464963	protein_coding	TEDC2	880	731	836	471	661	625	712.865	-0.813262	0.14026	-5.79823	6.70168e-09	6.32404e-08	908.196	517.534
ENSG00000146858.8	chr7	139025706	139036042	protein_coding	ZC3HAV1L	531	614	703	304	560	491	541.199	-0.813249	0.186109	-4.36976	1.24386e-05	6.54961e-05	690.053	392.346
ENSG00000166483.12	chr11	9573670	9593457	protein_coding	WEE1	1366	1109	1505	656	1104	1112	1156.62	-0.813077	0.168327	-4.83035	1.36294e-06	8.62033e-06	1474.08	839.153
ENSG00000197451.12	chr5	178204533	178211163	protein_coding	HNRNPAB	18981	15630	16355	10344	16053	10732	14852	-0.812759	0.0964601	-8.42586	3.58116e-17	9.79754e-16	18928.3	10775.6
ENSG00000131238.18	chr1	40072710	40097260	protein_coding	PPT1	9097	7894	7072	4901	7890	4862	7030	-0.812581	0.127247	-6.38583	1.70469e-10	2.0172e-09	8959.39	5100.61
ENSG00000135069.14	chr9	78297125	78330093	protein_coding	PSAT1	4054	3472	3953	2181	3529	2653	3345.66	-0.811838	0.0900303	-9.01739	1.92626e-19	6.74765e-18	4263.1	2428.22
ENSG00000104691.16	chr8	30729131	30767006	protein_coding	UBXN8	699	453	581	365	555	337	501.954	-0.811728	0.166138	-4.88587	1.02973e-06	6.68353e-06	639.456	364.451
ENSG00000132359.15	chr17	2755705	3037741	protein_coding	RAP1GAP2	2122	2376	1793	1341	2115	1198	1851.57	-0.811479	0.169168	-4.79687	1.61163e-06	1.00581e-05	2359.32	1343.81
ENSG00000149016.16	chr11	62575045	62591637	protein_coding	TUT1	528	587	569	355	501	370	494.258	-0.811458	0.153421	-5.2891	1.2292e-07	9.3444e-07	629.664	358.852
ENSG00000103995.14	chr15	48712928	48811146	protein_coding	CEP152	595	372	698	301	433	451	480.802	-0.810905	0.215822	-3.75728	0.000171771	0.000717638	612.17	349.435
ENSG00000007923.16	chr1	6634168	6701924	protein_coding	DNAJC11	2959	2679	2904	1677	2621	1930	2494.24	-0.810771	0.0917485	-8.83688	9.84309e-19	3.17975e-17	3177.34	1811.15
ENSG00000162129.14	chr11	72285495	72434680	protein_coding	CLPB	984	1199	976	589	1026	726	930.674	-0.810131	0.16177	-5.00792	5.50203e-07	3.76867e-06	1185.79	675.559
ENSG00000065427.15	chr16	75627474	75648643	protein_coding	KARS1	9378	9298	9491	5373	8643	6597	8246.03	-0.810058	0.09886	-8.194	2.52687e-16	6.23633e-15	10502.4	5989.62
ENSG00000138439.12	chr2	202634969	202769757	protein_coding	FAM117B	964	826	869	607	835	491	776.113	-0.809959	0.151613	-5.34229	9.17789e-08	7.08002e-07	988.276	563.95
ENSG00000141556.22	chr17	82752042	82945914	protein_coding	TBCD	13509	13950	13165	7997	12734	9090	11913.8	-0.809722	0.106411	-7.60936	2.75457e-14	5.23368e-13	15172.4	8655.1
ENSG00000134697.13	chr1	37566816	37595937	protein_coding	GNL2	4583	4126	4184	2598	3948	2857	3768.25	-0.80942	0.0941366	-8.59836	8.08608e-18	2.36828e-16	4798.47	2738.03
ENSG00000138031.15	chr2	24819169	24920237	protein_coding	ADCY3	3162	3207	3065	1811	2806	2272	2765.57	-0.809353	0.114782	-7.05124	1.7733e-12	2.73293e-11	3521.7	2009.44
ENSG00000124571.18	chr6	43522334	43576038	protein_coding	XPO5	6358	6033	5838	3531	5442	4323	5336.2	-0.80926	0.103319	-7.83266	4.77655e-15	9.98972e-14	6794.84	3877.56
ENSG00000105327.18	chr19	47220822	47232766	protein_coding	BBC3	2207	2179	1318	1235	1959	1038	1678.58	-0.809181	0.213207	-3.79528	0.000147479	0.000625403	2137.58	1219.57
ENSG00000112096.19	chr6	159669069	159762529	protein_coding	SOD2	2818	3222	3105	1708	2691	2292	2686.97	-0.809147	0.136352	-5.93426	2.95174e-09	2.92624e-08	3421.47	1952.46
ENSG00000124275.15	chr5	7851186	7906025	protein_coding	MTRR	1368	1024	1359	749	1067	888	1090.38	-0.808151	0.124809	-6.4751	9.47462e-11	1.17019e-09	1387.5	793.264
ENSG00000184949.18	chr22	38578118	38656629	protein_coding	FAM227A	282	248	355	150	267	229	257.66	-0.808133	0.199656	-4.04762	5.17402e-05	0.00024178	328.056	187.264
ENSG00000167700.9	chr8	144509070	144511213	protein_coding	MFSD3	1538	1419	1302	978	1148	933	1247.71	-0.807588	0.145669	-5.54399	2.95651e-08	2.50372e-07	1587.47	907.953
ENSG00000168243.11	chr1	235547685	235650754	protein_coding	GNG4	569	627	408	395	529	258	473.275	-0.806496	0.242803	-3.3216	0.000895024	0.00316351	602.264	344.285
ENSG00000120705.13	chr5	138506095	138543236	protein_coding	ETF1	10325	10496	11090	6070	9918	7468	9353.19	-0.805722	0.101969	-7.90166	2.75204e-15	5.91333e-14	11899.6	6806.8
ENSG00000145919.11	chr5	173607145	173616659	protein_coding	BOD1	2392	1982	2045	1358	2009	1322	1874.58	-0.805413	0.114264	-7.04868	1.80623e-12	2.77762e-11	2384.57	1364.58
ENSG00000196418.13	chr1	247121975	247172020	protein_coding	ZNF124	601	448	492	271	506	358	448.551	-0.805333	0.155024	-5.1949	2.04835e-07	1.50685e-06	570.91	326.192
ENSG00000142634.13	chr1	15409888	15430339	protein_coding	EFHD2	1348	1308	1147	757	1164	870	1116.21	-0.804254	0.130222	-6.17604	6.57288e-10	7.19855e-09	1419.65	812.773
ENSG00000115946.8	chr2	68157888	68176238	protein_coding	PNO1	3229	2719	2532	1725	2595	1881	2480.54	-0.803844	0.118009	-6.81173	9.64291e-12	1.36129e-10	3154.22	1806.87
ENSG00000174109.5	chr16	1419752	1420756	protein_coding	C16orf91	1030	681	734	598	678	472	711.154	-0.803555	0.186557	-4.3073	1.65259e-05	8.48347e-05	903.697	518.61
ENSG00000172244.9	chr5	43486709	43515148	protein_coding	C5orf34	245	113	232	73	180	178	169.679	-0.802325	0.322685	-2.4864	0.0129043	0.0326435	215.719	123.638
ENSG00000177479.20	chr3	48918821	48986382	protein_coding	ARIH2	4459	4051	4191	2532	4160	2689	3718.59	-0.802001	0.0997869	-8.03714	9.19594e-16	2.11088e-14	4726.92	2710.26
ENSG00000131876.17	chr15	101281510	101295282	protein_coding	SNRPA1	2799	1605	2202	1330	1903	1530	1913.16	-0.800991	0.154388	-5.18816	2.12379e-07	1.55586e-06	2430.57	1395.75
ENSG00000122873.12	chr10	58269162	58289586	protein_coding	CISD1	939	597	809	411	783	536	680.353	-0.800254	0.159304	-5.02343	5.07561e-07	3.48843e-06	864.601	496.104
ENSG00000161888.11	chr19	11131520	11155808	protein_coding	SPC24	1383	1606	1375	910	1411	916	1287.18	-0.800117	0.147696	-5.41733	6.04966e-08	4.85245e-07	1635.54	938.813
ENSG00000198176.13	chr13	113584721	113641473	protein_coding	TFDP1	7063	5768	7181	3798	5893	4911	5840.55	-0.79977	0.102837	-7.77703	7.4247e-15	1.52791e-13	7418.92	4262.17
ENSG00000070785.17	chr1	44850522	44986722	protein_coding	EIF2B3	1360	1198	1303	755	1185	896	1130.22	-0.798654	0.105049	-7.60267	2.90083e-14	5.46742e-13	1435.35	825.087
ENSG00000121957.15	chr1	108875350	108934545	protein_coding	GPSM2	1183	936	970	657	931	669	903.211	-0.797529	0.126577	-6.30075	2.96215e-10	3.39697e-09	1146.39	660.034
ENSG00000183527.12	chr21	39174769	39183488	protein_coding	PSMG1	2038	1719	1797	1164	1684	1219	1625.85	-0.797313	0.105866	-7.53134	5.02235e-14	9.26804e-13	2063.74	1187.97
ENSG00000136104.21	chr13	50909747	51024120	protein_coding	RNASEH2B	1004	859	1017	534	818	751	842.529	-0.79649	0.136354	-5.84133	5.17862e-09	4.94297e-08	1069.15	615.91
ENSG00000166451.14	chr16	81006552	81033114	protein_coding	CENPN	1275	1098	1247	726	1007	901	1059.96	-0.795833	0.122534	-6.49478	8.31555e-11	1.03977e-09	1344.58	775.331
ENSG00000061794.13	chr12	27710822	27756295	protein_coding	MRPS35	2737	2448	2547	1656	2437	1603	2267.38	-0.794785	0.108181	-7.3468	2.0301e-13	3.48649e-12	2876.55	1658.2
ENSG00000073849.16	chr3	186930325	187078553	protein_coding	ST6GAL1	1135	1035	590	582	1104	421	813.809	-0.794635	0.267656	-2.96887	0.002989	0.00917498	1032.76	594.853
ENSG00000203760.9	chr6	126340115	126348875	protein_coding	CENPW	498	304	469	231	329	355	369.013	-0.794629	0.209796	-3.78762	0.000152095	0.000643011	467.814	270.212
ENSG00000184967.7	chr12	132144457	132152473	protein_coding	NOC4L	1472	1324	1386	849	1308	928	1226.5	-0.794232	0.105197	-7.54995	4.35422e-14	8.07734e-13	1555.92	897.086
ENSG00000108773.11	chr17	42113111	42121367	protein_coding	KAT2A	7791	5830	6183	4332	5989	4145	5786.68	-0.794062	0.119833	-6.62643	3.439e-11	4.47451e-10	7339.7	4233.67
ENSG00000125484.12	chr9	132670035	132694953	protein_coding	GTF3C4	4217	4726	4711	2565	4550	3107	4024.01	-0.793621	0.125294	-6.33409	2.38742e-10	2.7808e-09	5104.43	2943.59
ENSG00000205060.11	chr7	134289332	134316930	protein_coding	SLC35B4	2356	2140	2233	1280	2181	1540	1974.56	-0.792286	0.10162	-7.79654	6.36296e-15	1.31324e-13	2504.1	1445.01
ENSG00000132541.11	chr8	98102344	98117171	protein_coding	RIDA	861	611	912	438	618	667	694.58	-0.791496	0.182535	-4.33613	1.45011e-05	7.54557e-05	880.077	509.082
ENSG00000130741.11	chrX	24054946	24078810	protein_coding	EIF2S3	18770	19198	20973	10902	18514	14394	17334.6	-0.791296	0.11045	-7.1643	7.81829e-13	1.24713e-11	21973.2	12695.9
ENSG00000102870.6	chr16	30778456	30787205	protein_coding	ZNF629	694	930	1221	506	658	896	838.809	-0.790447	0.251172	-3.14703	0.00164938	0.00544916	1062.83	614.791
ENSG00000205937.12	chr16	2253116	2268397	protein_coding	RNPS1	9870	7998	8970	5504	8223	6024	7858.48	-0.790114	0.0869169	-9.09046	9.8625e-20	3.52478e-18	9957.82	5759.14
ENSG00000185414.20	chr2	99181152	99199561	protein_coding	MRPL30	1905	1729	2023	1157	1758	1262	1659.35	-0.790101	0.100979	-7.82442	5.09997e-15	1.06503e-13	2102.65	1216.05
ENSG00000151806.14	chr4	44678420	44700928	protein_coding	GUF1	1857	1668	2082	1093	1647	1380	1643.53	-0.789791	0.116509	-6.77882	1.21161e-11	1.67854e-10	2082.24	1204.83
ENSG00000188677.15	chr22	43999211	44172939	protein_coding	PARVB	2158	2494	2214	1319	2119	1675	2029.57	-0.789741	0.137929	-5.72569	1.03015e-08	9.42494e-08	2571.89	1487.25
ENSG00000122483.17	chr1	93179919	93278730	protein_coding	CCDC18	757	579	904	403	611	617	653.423	-0.789649	0.182589	-4.32474	1.52712e-05	7.91131e-05	827.65	479.196
ENSG00000111664.11	chr12	6839954	6847393	protein_coding	GNB3	137	121	110	57	92	120	108.216	-0.789529	0.30523	-2.58667	0.00969077	0.025528	137.051	79.3807
ENSG00000164867.11	chr7	150991017	151014588	protein_coding	NOS3	523	573	476	273	490	412	464.453	-0.788903	0.180055	-4.38146	1.17884e-05	6.24454e-05	588.657	340.249
ENSG00000055483.19	chr17	78787381	78841441	protein_coding	USP36	4900	4377	5114	2815	4586	3276	4220.99	-0.788882	0.0898297	-8.78197	1.60637e-18	5.06185e-17	5347.46	3094.52
ENSG00000160124.9	chr3	122359591	122383231	protein_coding	MIX23	768	562	663	372	648	459	582.233	-0.788257	0.138003	-5.71189	1.11728e-08	1.01685e-07	737.648	426.818
ENSG00000103342.13	chr16	11868128	11916082	protein_coding	GSPT1	10651	10448	10584	6051	10013	7523	9325.57	-0.788177	0.0989739	-7.96348	1.67263e-15	3.70102e-14	11811.9	6839.22
ENSG00000116984.15	chr1	236795260	236921278	protein_coding	MTR	6696	6099	7616	3761	6151	5181	5987.62	-0.78717	0.11672	-6.74407	1.5401e-11	2.10471e-10	7581.8	4393.44
ENSG00000185262.9	chr17	76265348	76271298	protein_coding	UBALD2	1133	1092	914	654	1006	678	925.609	-0.786952	0.144121	-5.46037	4.75151e-08	3.88403e-07	1172.16	679.06
ENSG00000065978.19	chr1	42682418	42703805	protein_coding	YBX1	48114	47636	50445	28180	46004	34650	43036.1	-0.786648	0.0956487	-8.22434	1.96265e-16	4.88557e-15	54487.2	31585
ENSG00000122965.11	chr12	113816738	113966325	protein_coding	RBM19	4388	4185	3760	2574	3936	2668	3634.09	-0.786528	0.117046	-6.71984	1.81929e-11	2.45769e-10	4601.08	2667.1
ENSG00000100304.13	chr22	43166622	43187134	protein_coding	TTLL12	10129	11857	10386	7023	10746	6501	9582.1	-0.786347	0.143121	-5.49427	3.92335e-08	3.23894e-07	12131	7033.18
ENSG00000043355.12	chr13	99981784	99986765	protein_coding	ZIC2	893	1061	861	575	903	630	834.071	-0.786217	0.158665	-4.95521	7.22524e-07	4.84324e-06	1056.16	611.982
ENSG00000037897.17	chr12	57768471	57772119	protein_coding	METTL1	779	467	629	375	589	416	545.657	-0.785902	0.164792	-4.76906	1.85089e-06	1.1425e-05	690.558	400.756
ENSG00000237190.4	chr5	134402065	134411881	protein_coding	CDKN2AIPNL	1343	1498	1314	842	1317	945	1228.76	-0.785459	0.136675	-5.74693	9.08781e-09	8.39611e-08	1555.51	902.014
ENSG00000136243.17	chr7	23181841	23201011	protein_coding	NUP42	691	564	754	413	524	522	588.529	-0.785136	0.160805	-4.88253	1.04731e-06	6.78208e-06	744.259	432.799
ENSG00000123505.19	chr6	110874770	110898879	protein_coding	AMD1	4416	3294	4512	2225	3918	2936	3571.03	-0.784893	0.118664	-6.61439	3.73085e-11	4.8364e-10	4519.36	2622.69
ENSG00000273274.2	chr1	32465072	32496686	protein_coding	ZBTB8B	185	138	135	76	179	94	133.921	-0.784828	0.257243	-3.05092	0.00228141	0.00722284	169.843	97.9983
ENSG00000141385.11	chr18	12328944	12377227	protein_coding	AFG3L2	4841	5076	4634	2952	4641	3279	4297.67	-0.784283	0.115068	-6.81585	9.37051e-12	1.32549e-10	5438.24	3157.1
ENSG00000215012.9	chr22	19846138	19854896	protein_coding	RTL10	1342	1352	1277	843	1272	849	1172.05	-0.782108	0.125368	-6.23849	4.41805e-10	4.96178e-09	1482.36	861.75
ENSG00000186185.14	chr17	44924709	44947773	protein_coding	KIF18B	5415	4456	4832	2880	4093	3818	4316.93	-0.782102	0.119181	-6.56229	5.29883e-11	6.74514e-10	5458.7	3175.17
ENSG00000014138.9	chr11	65261920	65305589	protein_coding	POLA2	387	309	280	195	287	239	286.903	-0.78208	0.183244	-4.26798	1.97251e-05	9.96278e-05	362.7	211.106
ENSG00000040275.17	chr5	169583636	169604778	protein_coding	SPDL1	1907	1316	2048	928	1429	1494	1537.9	-0.7814	0.176446	-4.42856	9.48637e-06	5.14085e-05	1944.19	1131.61
ENSG00000146083.12	chr5	176526712	176538025	protein_coding	RNF44	2723	2357	2492	1614	2509	1532	2226.06	-0.781328	0.114529	-6.82209	8.97226e-12	1.27554e-10	2814.74	1637.37
ENSG00000196839.13	chr20	44619522	44652233	protein_coding	ADA	412	382	359	242	374	245	339.762	-0.7813	0.160435	-4.86989	1.11661e-06	7.19454e-06	429.703	249.821
ENSG00000125835.19	chr20	2461634	2470853	protein_coding	SNRPB	8706	6517	6276	4797	6589	4479	6308.75	-0.780369	0.136088	-5.7343	9.79142e-09	9.00492e-08	7974.23	4643.27
ENSG00000144021.3	chr2	96266159	96274173	protein_coding	CIAO1	5929	4918	5344	3469	4949	3560	4756.68	-0.78022	0.0955046	-8.16945	3.09809e-16	7.52766e-15	6011.98	3501.39
ENSG00000130165.10	chr19	11551147	11559236	protein_coding	ELOF1	2498	2158	2192	1441	2101	1537	2014.85	-0.780142	0.103752	-7.51927	5.50811e-14	1.01247e-12	2546.49	1483.21
ENSG00000204394.13	chr6	31777518	31795752	protein_coding	VARS1	10229	10371	10085	6271	9576	7053	9060.76	-0.780023	0.101677	-7.6716	1.69863e-14	3.31667e-13	11452.4	6669.11
ENSG00000166860.3	chr12	56998836	57006546	protein_coding	ZBTB39	553	557	550	337	536	370	489.921	-0.779434	0.140452	-5.54948	2.86524e-08	2.4308e-07	619.369	360.472
ENSG00000134758.14	chr18	32091874	32131561	protein_coding	RNF138	1015	1175	1287	630	1091	889	1027.83	-0.779101	0.154849	-5.03137	4.86984e-07	3.35027e-06	1299.09	756.563
ENSG00000135778.12	chr1	232950605	232983882	protein_coding	NTPCR	2047	1919	1896	1201	1764	1390	1728.78	-0.778479	0.108089	-7.20217	5.92614e-13	9.56107e-12	2184.05	1273.51
ENSG00000132603.15	chr16	69337996	69343106	protein_coding	NIP7	4027	2865	3397	2157	3294	2189	3012.57	-0.778306	0.115614	-6.73194	1.67413e-11	2.27685e-10	3805.87	2219.27
ENSG00000179673.5	chr17	46978156	46979253	protein_coding	RPRML	454	426	208	282	364	169	322.875	-0.778066	0.30988	-2.51086	0.0120437	0.0307451	407.891	237.859
ENSG00000142856.17	chr1	63440770	63593721	protein_coding	ITGB3BP	830	493	751	346	648	546	604.007	-0.778062	0.186684	-4.1678	3.0755e-05	0.000149972	763.062	444.952
ENSG00000173473.11	chr3	47585269	47782106	protein_coding	SMARCC1	12769	13888	13009	7980	13023	8879	11740.1	-0.777878	0.115364	-6.74284	1.55322e-11	2.12058e-10	14831.1	8649.01
ENSG00000137812.20	chr15	40594020	40664342	protein_coding	KNL1	2838	2405	4125	1669	2400	2766	2742.38	-0.777617	0.203305	-3.82488	0.000130837	0.000562772	3463.77	2020.98
ENSG00000088836.14	chr20	3227417	3239559	protein_coding	SLC4A11	1176	847	835	589	990	568	838.224	-0.777435	0.161006	-4.82862	1.37484e-06	8.68006e-06	1058.99	617.463
ENSG00000132819.17	chr20	57391396	57409333	protein_coding	RBM38	2961	3462	2583	1902	3091	1842	2676.55	-0.777344	0.163764	-4.74674	2.06718e-06	1.2644e-05	3381.09	1972
ENSG00000120526.12	chr8	109240919	109334121	protein_coding	NUDCD1	2434	1799	2494	1313	2043	1624	1969.15	-0.777139	0.119277	-6.5154	7.24955e-11	9.11326e-10	2486.78	1451.53
ENSG00000110060.9	chr11	125893485	125903221	protein_coding	PUS3	710	599	611	369	659	419	564.631	-0.777079	0.138992	-5.59081	2.26016e-08	1.95747e-07	713.594	415.667
ENSG00000163428.4	chr3	120324509	120349354	protein_coding	LRRC58	3369	3166	5221	1982	3358	3365	3448.82	-0.776804	0.196419	-3.95483	7.65882e-05	0.000346093	4355.46	2542.19
ENSG00000113013.16	chr5	138553756	138575675	protein_coding	HSPA9	25708	22461	23095	14515	23551	15424	20987.3	-0.776481	0.0940448	-8.25651	1.49997e-16	3.80844e-15	26503.1	15471.4
ENSG00000280670.3	chr1	45493866	45500079	protein_coding	CCDC163	161	74	108	85	94	69	99.6938	-0.775979	0.314637	-2.46626	0.0136531	0.034259	125.616	73.7718
ENSG00000215021.10	chr12	6965327	6970780	protein_coding	PHB2	14236	13160	11610	8331	12781	8179	11521.5	-0.775249	0.122928	-6.30654	2.85333e-10	3.2775e-09	14545	8498.1
ENSG00000013503.10	chr12	106357748	106510198	protein_coding	POLR3B	724	743	860	403	769	587	686.539	-0.774534	0.153397	-5.04919	4.43677e-07	3.07481e-06	866.976	506.101
ENSG00000163655.16	chr3	155870650	155944020	protein_coding	GMPS	4885	4767	4629	2840	4698	3225	4219.6	-0.774254	0.103622	-7.47188	7.906e-14	1.42177e-12	5326.05	3113.16
ENSG00000150753.12	chr5	10249929	10266389	protein_coding	CCT5	16732	12025	14747	9069	13705	9556	12749.7	-0.774239	0.103545	-7.47734	7.58445e-14	1.36743e-12	16090.7	9408.69
ENSG00000105576.16	chr19	12699201	12724011	protein_coding	TNPO2	9110	8508	8193	5431	8099	5781	7623.15	-0.773191	0.100135	-7.72152	1.14946e-14	2.29519e-13	9618.39	5627.9
ENSG00000165055.16	chr7	128476729	128506602	protein_coding	METTL2B	1250	1251	1247	798	1085	900	1108.41	-0.773044	0.124519	-6.20825	5.35777e-10	5.96966e-09	1398.11	818.705
ENSG00000090273.14	chr1	26900238	26946871	protein_coding	NUDC	8505	7183	8085	4975	7400	5351	6997.97	-0.772406	0.0844983	-9.14108	6.18312e-20	2.26132e-18	8827.48	5168.46
ENSG00000169689.15	chr17	82018702	82024107	protein_coding	CENPX	2826	2014	2263	1557	2125	1568	2084.29	-0.772235	0.124645	-6.19546	5.81148e-10	6.43961e-09	2628.61	1539.97
ENSG00000079246.16	chr2	216107464	216206303	protein_coding	XRCC5	17142	16879	16915	10138	17216	11219	15058.3	-0.77177	0.10199	-7.56715	3.81493e-14	7.10494e-13	18993.4	11123.1
ENSG00000174684.7	chr11	66345374	66347629	protein_coding	B4GAT1	1543	1485	1297	894	1360	992	1279.81	-0.771755	0.128763	-5.99359	2.05264e-09	2.10131e-08	1614.3	945.316
ENSG00000033011.14	chr16	5033702	5087379	protein_coding	ALG1	1258	1336	1045	776	1223	758	1080.25	-0.771392	0.158735	-4.85963	1.17605e-06	7.53279e-06	1362.66	797.834
ENSG00000164815.11	chr7	104126341	104208047	protein_coding	ORC5	1201	1103	1195	748	1053	805	1032.7	-0.770915	0.111798	-6.8956	5.36387e-12	7.83059e-11	1301.88	763.517
ENSG00000160539.6	chr9	131289459	131359022	protein_coding	PLPP7	730	748	574	429	666	454	608.852	-0.770849	0.166679	-4.62475	3.75045e-06	2.17166e-05	767.943	449.761
ENSG00000116205.14	chr1	54053584	54112519	protein_coding	TCEANC2	572	499	569	360	499	362	483.466	-0.770398	0.13594	-5.66719	1.45156e-08	1.29612e-07	609.275	357.657
ENSG00000089053.13	chr12	121308245	121399896	protein_coding	ANAPC5	6356	5446	5839	3545	5717	3996	5199.11	-0.770349	0.0878462	-8.7693	1.79786e-18	5.61513e-17	6555.47	3842.76
ENSG00000141873.11	chr19	2732204	2740028	protein_coding	SLC39A3	1622	1655	1220	945	1470	985	1335.07	-0.770298	0.160932	-4.78648	1.69732e-06	1.05555e-05	1683.48	986.656
ENSG00000100823.12	chr14	20455191	20457772	protein_coding	APEX1	8208	7910	7397	4954	7876	4950	6957.57	-0.76965	0.114507	-6.72144	1.79942e-11	2.43551e-10	8771.06	5144.08
ENSG00000106591.4	chr7	42932376	42948958	protein_coding	MRPL32	2014	1438	1595	1056	1590	1120	1482.26	-0.769015	0.123818	-6.21083	5.27044e-10	5.877e-09	1868.01	1096.51
ENSG00000186017.15	chr19	36445119	36489902	protein_coding	ZNF566	518	535	543	363	526	313	472.547	-0.76864	0.162344	-4.73464	2.19447e-06	1.33532e-05	595.598	349.495
ENSG00000196365.12	chr19	5691834	5720572	protein_coding	LONP1	6669	6925	6446	4094	6755	4365	5940.42	-0.768387	0.115886	-6.63056	3.34418e-11	4.3632e-10	7486.6	4394.23
ENSG00000235173.7	chr8	144137774	144140851	protein_coding	HGH1	3269	3704	3089	2084	3381	2190	2991.91	-0.767868	0.139423	-5.50748	3.63999e-08	3.01737e-07	3770.31	2213.51
ENSG00000086200.17	chr5	62403972	62628582	protein_coding	IPO11	1442	1254	1701	761	1424	1134	1293.89	-0.767624	0.14495	-5.2958	1.18497e-07	9.02279e-07	1630.52	957.269
ENSG00000138018.18	chr2	26308547	26395891	protein_coding	SELENOI	4999	4616	4863	2885	4762	3293	4277.2	-0.767203	0.0921336	-8.32706	8.28728e-17	2.16251e-15	5389	3165.41
ENSG00000169718.18	chr17	82057506	82065887	protein_coding	DUS1L	5756	4321	4467	3158	4265	3359	4280.59	-0.766979	0.120195	-6.38112	1.75797e-10	2.07676e-09	5391.76	3169.43
ENSG00000151304.6	chr5	121961975	122075570	protein_coding	SRFBP1	637	484	717	349	644	399	539.069	-0.766963	0.159877	-4.79722	1.60884e-06	1.00451e-05	679.377	398.76
ENSG00000115457.10	chr2	216632828	216664436	protein_coding	IGFBP2	3280	3624	2481	2218	3157	1747	2796.23	-0.766582	0.189982	-4.03502	5.45985e-05	0.000253959	3522.25	2070.2
ENSG00000039123.16	chr5	55307989	55425579	protein_coding	MTREX	5077	3929	5018	2830	4678	3060	4122.75	-0.766047	0.103036	-7.43474	1.04771e-13	1.84882e-12	5192.54	3052.96
ENSG00000011260.14	chr17	51260546	51297936	protein_coding	UTP18	4893	4385	4382	2813	4512	3004	4037.61	-0.765072	0.100141	-7.63998	2.17264e-14	4.19005e-13	5084.19	2991.03
ENSG00000130816.17	chr19	10133342	10231286	protein_coding	DNMT1	9192	8236	9362	5233	7959	6848	7909.71	-0.764759	0.102683	-7.44775	9.49443e-14	1.69233e-12	9958.14	5861.29
ENSG00000164284.15	chr5	149345430	149354583	protein_coding	GRPEL2	1155	1089	991	691	1136	638	958.016	-0.764415	0.148602	-5.14406	2.68871e-07	1.93853e-06	1206.44	709.594
ENSG00000167962.14	chr16	1997654	2009821	protein_coding	ZNF598	4487	3880	3999	2815	3836	2596	3652.69	-0.764316	0.11414	-6.6963	2.13767e-11	2.86043e-10	4597.85	2707.54
ENSG00000118600.12	chr12	63779842	63809562	protein_coding	RXYLT1	759	569	694	418	651	449	594.661	-0.764284	0.130787	-5.84372	5.10492e-09	4.88245e-08	748.522	440.8
ENSG00000145907.16	chr5	151771045	151812911	protein_coding	G3BP1	11147	10889	12358	6657	11148	8228	10172.5	-0.764123	0.0997773	-7.65828	1.88436e-14	3.66917e-13	12805.6	7539.32
ENSG00000146701.12	chr7	76048051	76067508	protein_coding	MDH2	8266	6814	7764	4703	7024	5376	6735.04	-0.76405	0.0854522	-8.94125	3.8479e-19	1.29644e-17	8477.51	4992.57
ENSG00000134775.15	chr18	36297714	36780055	protein_coding	FHOD3	290	302	188	181	239	167	232.482	-0.763932	0.242101	-3.15542	0.00160266	0.00531097	292.608	172.356
ENSG00000131127.14	chr4	337814	384868	protein_coding	ZNF141	297	277	309	156	321	200	260.615	-0.763725	0.181583	-4.20592	2.60023e-05	0.000128483	328.536	192.694
ENSG00000256269.10	chr11	119084866	119093549	protein_coding	HMBS	2611	2471	2166	1486	2503	1538	2148.18	-0.763516	0.131754	-5.795	6.83226e-09	6.43436e-08	2704.24	1592.13
ENSG00000144741.18	chr3	66133610	66388116	protein_coding	SLC25A26	700	624	617	416	634	415	573.941	-0.763359	0.136317	-5.59988	2.14497e-08	1.86687e-07	722.429	425.454
ENSG00000159596.7	chr1	45688181	45694436	protein_coding	TMEM69	1334	836	949	640	1022	681	914.891	-0.762378	0.156661	-4.86643	1.13633e-06	7.29827e-06	1151.1	678.683
ENSG00000102172.16	chrX	21940709	21994837	protein_coding	SMS	4332	4045	4513	2524	4033	3164	3811.99	-0.761988	0.0971592	-7.84267	4.41077e-15	9.27972e-14	4796.06	2827.92
ENSG00000198885.10	chr2	96325317	96330517	protein_coding	ITPRIPL1	1594	1615	1259	946	1469	981	1328.48	-0.761568	0.150987	-5.04395	4.56029e-07	3.15422e-06	1671.43	985.523
ENSG00000105176.18	chr19	29923644	30016612	protein_coding	URI1	3628	3924	3612	2278	3627	2583	3318.99	-0.760636	0.1189	-6.39729	1.58156e-10	1.88254e-09	4174.6	2463.38
ENSG00000158805.12	chr16	89720400	89740925	protein_coding	ZNF276	2603	1858	2259	1494	2050	1466	1976.69	-0.760476	0.121373	-6.26563	3.71314e-10	4.20356e-09	2485.35	1468.03
ENSG00000135912.11	chr2	218710835	218755416	protein_coding	TTLL4	1451	1321	1490	833	1319	1060	1260.18	-0.760461	0.110174	-6.90238	5.11386e-12	7.5044e-11	1584.84	935.513
ENSG00000168906.13	chr2	85539168	85545281	protein_coding	MAT2A	20178	11938	14840	10079	14643	10289	13757.6	-0.759808	0.144587	-5.25503	1.47999e-07	1.11074e-06	17298.6	10216.7
ENSG00000196636.8	chr7	97117698	97181763	protein_coding	SDHAF3	515	475	532	293	480	378	450.261	-0.758908	0.139879	-5.42544	5.78123e-08	4.6477e-07	566.144	334.378
ENSG00000181274.7	chr10	97332497	97334729	protein_coding	FRAT2	1720	1827	1885	1126	1727	1263	1612.99	-0.758802	0.11741	-6.46285	1.02752e-10	1.26354e-09	2027.83	1198.15
ENSG00000164182.12	chr5	60945177	61154531	protein_coding	NDUFAF2	1314	1104	1292	712	1180	913	1095.44	-0.758118	0.111416	-6.80441	1.01466e-11	1.42385e-10	1376.95	813.925
ENSG00000213066.13	chr6	166999317	167094789	protein_coding	CEP43	354	303	444	191	347	295	324.488	-0.75735	0.191848	-3.94766	7.89202e-05	0.000355834	407.836	241.14
ENSG00000119335.17	chr9	128683424	128696400	protein_coding	SET	28426	27227	27817	16811	28049	18840	24752.9	-0.75685	0.0941151	-8.04176	8.85608e-16	2.04283e-14	31101.5	18404.3
ENSG00000130881.14	chr19	33177603	33208864	protein_coding	LRP3	2276	2746	2444	1534	2191	1916	2227.78	-0.756638	0.147779	-5.12008	3.05406e-07	2.183e-06	2798.91	1656.65
ENSG00000151014.6	chr4	139015781	139045939	protein_coding	NOCT	285	411	393	195	284	340	325.726	-0.756623	0.249533	-3.03215	0.00242816	0.00762588	409.194	242.257
ENSG00000084092.7	chr4	56963350	56977606	protein_coding	NOA1	1765	1677	1567	1100	1777	961	1486.49	-0.75633	0.146991	-5.14543	2.66907e-07	1.92536e-06	1867.82	1105.15
ENSG00000126790.12	chr14	59460363	59484408	protein_coding	L3HYPDH	1489	1003	1185	800	1085	855	1081.94	-0.756294	0.138363	-5.46603	4.60216e-08	3.76996e-07	1358.66	805.234
ENSG00000165506.15	chr14	49625174	49635244	protein_coding	DNAAF2	1489	1251	1218	906	1271	811	1171.81	-0.755262	0.136799	-5.52098	3.37117e-08	2.81436e-07	1471.55	872.061
ENSG00000119787.14	chr2	38293954	38377285	protein_coding	ATL2	4270	3302	3796	2382	3732	2493	3354.71	-0.755036	0.100845	-7.48712	7.04006e-14	1.27416e-12	4213.07	2496.35
ENSG00000072501.19	chrX	53374149	53422728	protein_coding	SMC1A	12614	11082	14326	7228	11712	9773	11234.7	-0.755013	0.113964	-6.62501	3.47223e-11	4.51295e-10	14109.2	8360.32
ENSG00000161813.22	chr12	50392383	50480004	protein_coding	LARP4	3565	3076	4238	2074	3448	2715	3211.93	-0.754256	0.122662	-6.14906	7.79429e-10	8.4058e-09	4032.99	2390.87
ENSG00000137168.8	chr6	36854827	36874803	protein_coding	PPIL1	1443	1043	1410	728	1193	1013	1147.06	-0.753836	0.136304	-5.53056	3.19217e-08	2.67918e-07	1439.97	854.163
ENSG00000089006.17	chr20	17941597	17968980	protein_coding	SNX5	4732	3442	4532	2598	4071	2922	3742.3	-0.753517	0.105958	-7.11148	1.14806e-12	1.7968e-11	4697.78	2786.83
ENSG00000143537.14	chr1	155050566	155062775	protein_coding	ADAM15	4625	6081	4550	3278	5339	3186	4573.16	-0.753459	0.170858	-4.40985	1.03443e-05	5.56094e-05	5741.36	3404.96
ENSG00000174547.13	chr11	66435075	66466738	protein_coding	MRPL11	2894	2476	2440	1559	2437	1919	2313.81	-0.753219	0.109191	-6.89817	5.26783e-12	7.71431e-11	2904.47	1723.15
ENSG00000164038.16	chr4	103019868	103085829	protein_coding	SLC9B2	1525	1252	1332	922	1306	874	1215.71	-0.753053	0.120714	-6.23833	4.4227e-10	4.96306e-09	1525.72	905.697
ENSG00000188342.12	chr13	45120510	45284893	protein_coding	GTF2F2	1810	1336	1478	1068	1539	890	1364.6	-0.752842	0.147629	-5.09954	3.40474e-07	2.41168e-06	1712.65	1016.56
ENSG00000171421.13	chr5	1798385	1801366	protein_coding	MRPL36	1402	1166	1087	763	1125	873	1083.01	-0.752682	0.130206	-5.78069	7.43968e-09	6.95997e-08	1359.14	806.888
ENSG00000099904.16	chr22	20129456	20148007	protein_coding	ZDHHC8	4968	3848	4218	2763	3890	3138	3852.47	-0.751152	0.105295	-7.13376	9.76613e-13	1.54561e-11	4832.68	2872.25
ENSG00000213903.9	chr14	24311450	24318036	protein_coding	LTB4R	552	404	508	315	413	365	432.143	-0.750609	0.155846	-4.81637	1.46196e-06	9.18494e-06	541.562	322.724
ENSG00000132423.12	chr6	99369401	99394195	protein_coding	COQ3	317	185	240	142	248	173	217.789	-0.750343	0.209805	-3.57639	0.000348374	0.00135184	273.201	162.377
ENSG00000127837.10	chr2	218264129	218270178	protein_coding	AAMP	5256	4558	4575	3062	4700	3188	4266.51	-0.750295	0.100653	-7.4543	9.03473e-14	1.61447e-12	5351.7	3181.31
ENSG00000105793.16	chr7	90335223	90391453	protein_coding	GTPBP10	612	508	680	335	620	424	531.57	-0.749748	0.146782	-5.10789	3.25782e-07	2.31808e-06	667.026	396.114
ENSG00000176155.19	chr17	82101460	82212830	protein_coding	CCDC57	1077	778	1208	590	799	884	902.09	-0.749016	0.184069	-4.06921	4.71726e-05	0.000222053	1130.69	673.486
ENSG00000135632.12	chr2	73214222	73227221	protein_coding	SMYD5	2623	2345	2436	1477	2434	1746	2196.57	-0.748752	0.0978667	-7.65074	1.99833e-14	3.87507e-13	2754.54	1638.61
ENSG00000135486.19	chr12	54280193	54287088	protein_coding	HNRNPA1	69202	56826	70945	37749	65523	47247	58248.6	-0.748433	0.0949309	-7.88398	3.17103e-15	6.76215e-14	73028.1	43469.1
ENSG00000152454.4	chr19	57940833	57947706	protein_coding	ZNF256	414	300	377	223	359	247	321.857	-0.748361	0.158982	-4.7072	2.51141e-06	1.50995e-05	403.507	240.208
ENSG00000150776.18	chr11	112074086	112085150	protein_coding	NKAPD1	1424	1406	1598	878	1462	1050	1315.15	-0.747792	0.114878	-6.50943	7.54373e-11	9.46621e-10	1648.94	981.357
ENSG00000186283.14	chr1	179082070	179098023	protein_coding	TOR3A	3861	3603	3499	2300	3697	2408	3258.55	-0.74764	0.10741	-6.96062	3.38774e-12	5.05548e-11	4084.91	2432.18
ENSG00000163026.12	chr2	24029347	24049575	protein_coding	WDCP	1471	1376	1511	853	1503	997	1293.49	-0.747189	0.112231	-6.65757	2.78396e-11	3.66615e-10	1621.83	965.147
ENSG00000167264.18	chr16	67987746	68079320	protein_coding	DUS2	751	595	675	451	644	436	598.167	-0.747142	0.133645	-5.59051	2.26405e-08	1.95963e-07	749.447	446.887
ENSG00000136271.11	chr7	44565804	44575051	protein_coding	DDX56	5261	4384	4656	3158	4527	3164	4240.04	-0.745775	0.100214	-7.44181	9.93121e-14	1.76351e-12	5311.82	3168.25
ENSG00000114631.11	chr3	127629185	127672802	protein_coding	PODXL2	3459	3535	2188	2213	3375	1543	2748.71	-0.744876	0.224264	-3.32143	0.000895589	0.00316471	3443.15	2054.27
ENSG00000184160.8	chr4	3766348	3768526	protein_coding	ADRA2C	2265	3048	1929	1552	2534	1562	2181.33	-0.744315	0.195101	-3.81503	0.000136167	0.000582153	2732.24	1630.42
ENSG00000198146.4	chr15	34978341	34988287	protein_coding	ZNF770	1409	1215	1648	806	1391	1069	1264.6	-0.744277	0.130172	-5.71764	1.08011e-08	9.85642e-08	1583.93	945.268
ENSG00000215883.11	chr1	54169651	54200036	protein_coding	CYB5RL	434	435	469	293	411	313	398.349	-0.74399	0.149027	-4.99233	5.96567e-07	4.06454e-06	498.692	298.006
ENSG00000139133.7	chr12	34022468	34029694	protein_coding	ALG10	222	223	303	108	203	256	222.043	-0.743981	0.280479	-2.65254	0.00798888	0.021568	278.053	166.033
ENSG00000141101.13	chr16	69741871	69754926	protein_coding	NOB1	4061	3921	3503	2530	4093	2262	3422.79	-0.743412	0.141866	-5.24023	1.60375e-07	1.19771e-06	4286.06	2559.51
ENSG00000041802.11	chr3	194640791	194672463	protein_coding	LSG1	2626	2075	2560	1515	2311	1694	2148.93	-0.743371	0.0981685	-7.5724	3.66389e-14	6.84169e-13	2690.38	1607.49
ENSG00000169188.5	chrX	55000363	55009057	protein_coding	APEX2	1261	1285	1116	774	1190	846	1092.91	-0.743212	0.133223	-5.5787	2.42319e-08	2.08841e-07	1368.56	817.267
ENSG00000204524.7	chr19	57240632	57262728	protein_coding	ZNF805	312	392	414	213	372	279	334.112	-0.742518	0.190429	-3.89919	9.65131e-05	0.000426841	418.511	249.713
ENSG00000165244.7	chr9	96385941	96418370	protein_coding	ZNF367	745	680	868	476	660	595	680.606	-0.742445	0.1445	-5.13803	2.77633e-07	1.99763e-06	851.58	509.633
ENSG00000153898.13	chr1	84925583	84997113	protein_coding	MCOLN2	341	237	233	183	298	144	239.837	-0.741703	0.227938	-3.25397	0.00113803	0.00392898	300.277	179.398
ENSG00000011426.11	chr7	36389821	36453791	protein_coding	ANLN	6851	5487	6801	3807	5925	4816	5667.89	-0.741523	0.0990884	-7.48345	7.23953e-14	1.30858e-12	7092.98	4242.8
ENSG00000161970.15	chr17	8377516	8383213	protein_coding	RPL26	1673	1261	1556	961	1372	1066	1328.76	-0.741031	0.112653	-6.57801	4.76777e-11	6.09109e-10	1662.15	995.358
ENSG00000136897.8	chr9	101387633	101398618	protein_coding	MRPL50	1701	986	1095	736	1215	924	1113.86	-0.740963	0.173247	-4.27691	1.89503e-05	9.61617e-05	1393.69	834.027
ENSG00000141956.14	chr21	41798225	41879482	protein_coding	PRDM15	1093	1109	1056	644	1137	745	971.511	-0.740897	0.130005	-5.69899	1.20521e-08	1.08924e-07	1216.27	726.756
ENSG00000137822.13	chr15	43369221	43409771	protein_coding	TUBGCP4	1026	924	954	581	1009	653	863.193	-0.740766	0.121216	-6.11111	9.8942e-10	1.05337e-08	1080.61	645.773
ENSG00000153767.10	chr3	120742637	120783069	protein_coding	GTF2E1	932	1114	880	551	1044	695	877.317	-0.740622	0.169168	-4.37804	1.19754e-05	6.32932e-05	1098.29	656.345
ENSG00000074935.14	chr6	112070663	112087529	protein_coding	TUBE1	426	252	417	222	277	313	322.195	-0.739692	0.223955	-3.30286	0.000957028	0.0033633	402.603	241.786
ENSG00000105486.14	chr19	48115445	48170603	protein_coding	LIG1	3328	3088	3290	2039	3015	2352	2888.48	-0.739425	0.0950955	-7.77561	7.50849e-15	1.5429e-13	3612.69	2164.27
ENSG00000152219.5	chr11	30323104	30338223	protein_coding	ARL14EP	901	720	921	548	755	620	753.435	-0.739014	0.127629	-5.79031	7.02553e-09	6.61196e-08	941.753	565.116
ENSG00000184857.8	chr16	8780384	8797642	protein_coding	TMEM186	384	248	327	206	296	224	283.072	-0.738999	0.178981	-4.12892	3.64471e-05	0.000175187	353.762	212.381
ENSG00000149313.11	chr11	106075501	106098699	protein_coding	AASDHPPT	2267	1746	2406	1213	2176	1549	1898.79	-0.738628	0.122476	-6.03078	1.6317e-09	1.68628e-08	2374.82	1422.75
ENSG00000132313.15	chr2	86199355	86213790	protein_coding	MRPL35	2589	2114	2348	1469	2358	1587	2092.46	-0.738439	0.0993191	-7.43501	1.04559e-13	1.84738e-12	2616.79	1568.13
ENSG00000156521.14	chr10	70137981	70146700	protein_coding	TYSND1	2714	2523	2153	1701	2492	1494	2204.73	-0.738189	0.14691	-5.02476	5.04063e-07	3.46608e-06	2756.88	1652.58
ENSG00000020633.19	chr1	24899511	24965121	protein_coding	RUNX3	553	799	638	345	633	571	599.343	-0.738014	0.214206	-3.44535	0.000570327	0.00210382	749.662	449.024
ENSG00000064933.18	chr2	189784085	189877629	protein_coding	PMS1	2171	1448	2013	1168	1869	1264	1662.08	-0.737889	0.129276	-5.70784	1.14421e-08	1.03943e-07	2077.99	1246.16
ENSG00000204899.6	chr13	72708367	72727629	protein_coding	MZT1	1224	1035	1333	591	1057	1092	1065.42	-0.737752	0.180022	-4.09813	4.16497e-05	0.000198303	1332.05	798.795
ENSG00000188818.12	chr5	795606	850986	protein_coding	ZDHHC11	260	214	344	163	213	237	242.262	-0.736815	0.230136	-3.20165	0.00136641	0.00461034	302.519	182.006
ENSG00000224578.5	chr16	51553436	51647132	protein_coding	HNRNPA1P48	305	200	232	160	248	156	217.831	-0.736424	0.200006	-3.68201	0.000231406	0.000935822	272.211	163.452
ENSG00000129932.10	chr19	3490821	3500674	protein_coding	DOHH	1927	1915	1717	1131	1918	1267	1660.44	-0.736246	0.12533	-5.87444	4.24273e-09	4.11364e-08	2075.72	1245.15
ENSG00000156853.13	chr16	30602558	30624012	protein_coding	ZNF689	777	748	817	511	771	518	697.761	-0.736236	0.12648	-5.82097	5.85072e-09	5.55072e-08	872.106	523.415
ENSG00000130254.12	chr19	5586999	5624046	protein_coding	SAFB2	4518	3896	4281	2717	3940	3031	3775.28	-0.735622	0.0898115	-8.19073	2.59641e-16	6.39677e-15	4716.98	2833.58
ENSG00000100395.15	chr22	41205282	41231271	protein_coding	L3MBTL2	1611	1618	1624	969	1565	1207	1448.69	-0.735165	0.114937	-6.39624	1.59247e-10	1.89392e-09	1810.29	1087.09
ENSG00000158717.11	chr16	88696499	88706408	protein_coding	RNF166	1086	1097	910	672	1000	711	925.384	-0.735027	0.144115	-5.10028	3.3916e-07	2.40357e-06	1156.25	694.517
ENSG00000144791.10	chr3	45555394	45686341	protein_coding	LIMD1	767	786	888	442	716	710	728.153	-0.734885	0.168899	-4.35103	1.35499e-05	7.08722e-05	909.683	546.622
ENSG00000183684.8	chr17	81887835	81891586	protein_coding	ALYREF	10346	10479	9564	6398	10156	6966	9085.04	-0.734525	0.110873	-6.6249	3.47494e-11	4.51295e-10	11349.5	6820.57
ENSG00000006695.12	chr17	14069490	14231736	protein_coding	COX10	956	848	981	571	981	607	828.041	-0.73436	0.123854	-5.92926	3.04309e-09	3.00836e-08	1034.83	621.252
ENSG00000197345.13	chr11	68891276	68903835	protein_coding	MRPL21	1822	1419	1316	999	1497	1003	1355.03	-0.733489	0.139996	-5.23937	1.61127e-07	1.20223e-06	1692.22	1017.85
ENSG00000126749.16	chr12	6970913	6997428	protein_coding	EMG1	2095	1684	1618	1178	1746	1216	1605.61	-0.733161	0.124921	-5.86902	4.3839e-09	4.24469e-08	2004.92	1206.29
ENSG00000177302.15	chr17	18271428	18315007	protein_coding	TOP3A	1958	2146	2216	1272	2132	1504	1890.11	-0.732996	0.123118	-5.9536	2.623e-09	2.63363e-08	2360.69	1419.53
ENSG00000116251.11	chr1	6185020	6209389	protein_coding	RPL22	4441	2944	4217	2233	3710	2928	3427.17	-0.732792	0.131143	-5.58774	2.30042e-08	1.98989e-07	4279.19	2575.16
ENSG00000265817.4	chr8	94378377	94436952	protein_coding	FSBP	157	128	231	65	168	167	152.561	-0.732202	0.318031	-2.3023	0.0213183	0.0496782	190.574	114.549
ENSG00000183856.11	chr1	156525405	156572604	protein_coding	IQGAP3	2222	2080	2239	1252	1874	1863	1950.48	-0.732086	0.140551	-5.2087	1.90171e-07	1.40337e-06	2434.79	1466.18
ENSG00000146731.11	chr7	56051685	56063989	protein_coding	CCT6A	20196	16291	20215	11668	18698	13267	16836.7	-0.7316	0.0870756	-8.4019	4.39315e-17	1.18355e-15	21016.6	12656.8
ENSG00000166965.12	chr15	90954870	90963125	protein_coding	RCCD1	1633	1194	1295	838	1284	1031	1223.39	-0.731088	0.126769	-5.76709	8.06542e-09	7.52045e-08	1526.67	920.102
ENSG00000161513.12	chr17	74862497	74873031	protein_coding	FDXR	2563	2907	2617	1662	2633	1981	2426.13	-0.73019	0.129659	-5.63163	1.7851e-08	1.57403e-07	3027.63	1824.62
ENSG00000102103.17	chrX	48890197	48903143	protein_coding	PQBP1	2332	2080	1964	1441	2131	1352	1902.99	-0.729546	0.125856	-5.79667	6.7645e-09	6.3748e-08	2374.2	1431.79
ENSG00000182180.14	chr10	73248843	73252693	protein_coding	MRPS16	4134	4149	3632	2530	3748	2917	3568.84	-0.728344	0.120504	-6.04414	1.50206e-09	1.56145e-08	4451.07	2686.61
ENSG00000128309.17	chr22	37019635	37029821	protein_coding	MPST	4760	4618	3851	2978	4487	2807	3961.49	-0.72825	0.138179	-5.27035	1.36166e-07	1.02794e-06	4940.82	2982.15
ENSG00000239264.9	chr6	7881517	7910788	protein_coding	TXNDC5	1376	1073	1313	792	1193	904	1118.17	-0.726659	0.109766	-6.62005	3.59077e-11	4.6591e-10	1393.67	842.677
ENSG00000112029.10	chr6	152970519	152983579	protein_coding	FBXO5	1153	963	1229	692	1040	835	995.125	-0.726653	0.117889	-6.16387	7.09902e-10	7.72086e-09	1240.29	749.965
ENSG00000257218.6	chr12	120446444	120463749	protein_coding	GATC	953	1094	1021	623	994	768	920.986	-0.726597	0.142411	-5.1021	3.359e-07	2.38476e-06	1148.38	693.59
ENSG00000132405.19	chr4	6909242	7033118	protein_coding	TBC1D14	2037	2210	1944	1261	2049	1518	1858.63	-0.724869	0.129536	-5.5959	2.19476e-08	1.90903e-07	2316.36	1400.91
ENSG00000117118.10	chr1	17018722	17054032	protein_coding	SDHB	3338	2781	2843	2001	3043	1901	2672.43	-0.724662	0.116627	-6.21352	5.18114e-10	5.78656e-09	3329.92	2014.94
ENSG00000164920.9	chr8	98944403	98952104	protein_coding	OSR2	306	261	252	154	247	230	244.512	-0.724502	0.193132	-3.75132	0.000175904	0.000734685	304.617	184.407
ENSG00000204371.11	chr6	31879759	31897687	protein_coding	EHMT2	2456	2615	2631	1648	2629	1732	2308.21	-0.724364	0.118254	-6.12547	9.04174e-10	9.7022e-09	2876.21	1740.2
ENSG00000171425.10	chr19	55635459	55645623	protein_coding	ZNF581	1664	1760	1545	1125	1666	1075	1491.35	-0.724316	0.137982	-5.24936	1.52629e-07	1.14366e-06	1858.23	1124.48
ENSG00000140990.15	chr16	1959538	1961975	protein_coding	NDUFB10	4448	3626	3680	2555	3846	2679	3504.35	-0.724062	0.10554	-6.86057	6.85868e-12	9.88735e-11	4365.65	2643.06
ENSG00000172062.17	chr5	70925030	70953942	protein_coding	SMN1	613	546	565	334	525	471	515.037	-0.722811	0.1487	-4.86088	1.16866e-06	7.48884e-06	641.365	388.71
ENSG00000273604.2	chr17	38671703	38674957	protein_coding	EPOP	4904	5843	4034	3543	5201	2865	4461.48	-0.722611	0.186767	-3.86905	0.00010926	0.000477824	5556.24	3366.73
ENSG00000135723.14	chr16	67229387	67247481	protein_coding	FHOD1	1225	1138	1521	726	1149	1111	1158.19	-0.722511	0.159741	-4.52302	6.09633e-06	3.41922e-05	1442.16	874.217
ENSG00000134001.15	chr14	67360328	67386516	protein_coding	EIF2S1	5803	5550	5980	3439	5671	4376	5184.32	-0.721423	0.098701	-7.30917	2.68789e-13	4.52803e-12	6454.55	3914.08
ENSG00000215041.10	chr17	7315628	7329393	protein_coding	NEURL4	1606	1584	1512	990	1506	1153	1409.14	-0.721218	0.115281	-6.25616	3.94584e-10	4.45271e-09	1754.29	1063.99
ENSG00000228672.4	chr5	139390592	139395104	protein_coding	PROB1	87	87	87	62	75	63	78.3205	-0.72104	0.280018	-2.57498	0.0100247	0.0262948	97.3555	59.2856
ENSG00000141759.15	chr18	79970813	80033949	protein_coding	TXNL4A	4787	3768	3963	2621	4232	2876	3731.09	-0.720917	0.104423	-6.90379	5.06335e-12	7.43801e-11	4644.57	2817.6
ENSG00000108559.12	chr17	5360963	5419676	protein_coding	NUP88	3063	2923	3068	1902	3078	2084	2708.84	-0.720917	0.0991418	-7.27157	3.55329e-13	5.90834e-12	3372.38	2045.3
ENSG00000240204.3	chr7	129502531	129512918	protein_coding	SMKR1	222	147	204	120	179	141	169.967	-0.720647	0.207698	-3.46969	0.000521054	0.00193837	211.389	128.544
ENSG00000006625.18	chr7	30496621	30504841	protein_coding	GGCT	1151	829	1048	614	1047	694	899.48	-0.720502	0.127405	-5.65521	1.55653e-08	1.38373e-07	1119.72	679.241
ENSG00000030066.13	chr11	47778087	47848555	protein_coding	NUP160	6359	5094	7031	3463	5384	5318	5498.39	-0.720468	0.146265	-4.92579	8.40206e-07	5.54779e-06	6843.2	4153.59
ENSG00000071794.16	chr3	149030127	149086554	protein_coding	HLTF	1536	1200	1756	876	1451	1147	1335.03	-0.719989	0.135401	-5.31744	1.05235e-07	8.04331e-07	1661.37	1008.69
ENSG00000119812.19	chr2	33583660	33599382	protein_coding	FAM98A	3831	4018	4138	2326	3930	3107	3594.68	-0.719982	0.118417	-6.08006	1.20141e-09	1.26193e-08	4473.9	2715.47
ENSG00000163626.17	chr4	73052362	73069755	protein_coding	COX18	884	810	849	508	843	630	760.342	-0.71981	0.1197	-6.01345	1.81616e-09	1.87281e-08	946.46	574.223
ENSG00000100410.8	chr22	41459717	41468692	protein_coding	PHF5A	1387	1071	1209	768	1200	872	1092.41	-0.71942	0.112059	-6.41998	1.3629e-10	1.64165e-09	1359.2	825.62
ENSG00000159685.11	chr3	126704240	126960420	protein_coding	CHCHD6	681	552	580	379	599	430	540.996	-0.718805	0.132182	-5.438	5.38821e-08	4.35406e-07	673.091	408.901
ENSG00000171219.9	chr11	64823052	64844653	protein_coding	CDC42BPG	170	236	227	125	184	182	191.041	-0.718802	0.242438	-2.96489	0.00302788	0.00927819	237.674	144.408
ENSG00000100104.13	chr22	26483877	26494658	protein_coding	SRRD	1068	1018	982	618	1051	735	919.127	-0.718089	0.122721	-5.8514	4.87445e-09	4.68432e-08	1143.74	694.517
ENSG00000175691.9	chr19	2933218	2944971	protein_coding	ZNF77	407	224	290	189	310	213	272.387	-0.717727	0.207444	-3.45987	0.000540445	0.00200406	338.716	206.058
ENSG00000167085.13	chr17	49404052	49414901	protein_coding	PHB	9961	9649	8768	5947	9658	6628	8513.69	-0.717698	0.109938	-6.52819	6.65704e-11	8.39835e-10	10589.2	6438.18
ENSG00000197771.13	chr10	119829404	119892556	protein_coding	MCMBP	5685	4932	5555	3356	5313	3904	4830.68	-0.717669	0.0841079	-8.53272	1.42948e-17	4.12678e-16	6008.14	3653.22
ENSG00000173085.15	chr4	83261536	83284914	protein_coding	COQ2	1220	1194	1077	676	1174	889	1047.57	-0.716852	0.134011	-5.34919	8.83494e-08	6.85667e-07	1303.04	792.109
ENSG00000141905.19	chr19	3314403	3469217	protein_coding	NFIC	3990	4873	4878	2585	4606	3639	4138.1	-0.716002	0.147895	-4.8413	1.28992e-06	8.18418e-06	5144.84	3131.35
ENSG00000154174.8	chr3	100363431	100401089	protein_coding	TOMM70	4822	4946	5402	3098	5076	3705	4549.7	-0.715454	0.106029	-6.74769	1.50221e-11	2.05491e-10	5655.69	3443.71
ENSG00000147224.13	chrX	107628428	107651993	protein_coding	PRPS1	3310	2630	2766	1754	2967	2086	2599.15	-0.715132	0.106582	-6.70968	1.95058e-11	2.62751e-10	3230.83	1967.48
ENSG00000146830.11	chr7	100679507	100694250	protein_coding	GIGYF1	4534	4114	3977	2734	4228	2900	3783.17	-0.714667	0.103655	-6.8947	5.39798e-12	7.87224e-11	4701.7	2864.64
ENSG00000088305.18	chr20	32762385	32809356	protein_coding	DNMT3B	4324	3566	3044	2472	3921	2198	3273.63	-0.714433	0.156203	-4.57376	4.79059e-06	2.73579e-05	4068.24	2479.01
ENSG00000145217.14	chr4	979073	993440	protein_coding	SLC26A1	134	112	147	70	121	114	117.246	-0.714246	0.249166	-2.86654	0.00414981	0.0121921	145.681	88.8104
ENSG00000103495.14	chr16	29806106	29811164	protein_coding	MAZ	3444	4485	3797	2468	3761	2974	3545.3	-0.713883	0.153191	-4.6601	3.16057e-06	1.86218e-05	4405.19	2685.4
ENSG00000115241.11	chr2	27381195	27409591	protein_coding	PPM1G	13108	13616	13474	8345	13765	9514	12078.8	-0.71358	0.104966	-6.7982	1.05937e-11	1.47924e-10	15007.1	9150.44
ENSG00000265241.7	chr1	145917714	145927678	protein_coding	RBM8A	4425	3658	3698	2605	3749	2779	3523.62	-0.713356	0.104483	-6.82751	8.64017e-12	1.22957e-10	4377.1	2670.14
ENSG00000106348.18	chr7	128392277	128410252	protein_coding	IMPDH1	3476	3391	3366	2208	3238	2515	3071.42	-0.713252	0.103095	-6.91842	4.56711e-12	6.74414e-11	3815.45	2327.39
ENSG00000141030.13	chr17	17246616	17281273	protein_coding	COPS3	3405	2858	3273	2094	3081	2229	2850.13	-0.712834	0.0917307	-7.77095	7.78988e-15	1.5984e-13	3539.92	2160.34
ENSG00000136891.14	chr9	100302077	100352942	protein_coding	TEX10	2756	2356	2593	1640	2548	1823	2304.87	-0.711951	0.0918101	-7.7546	8.86212e-15	1.80529e-13	2862.35	1747.38
ENSG00000146143.19	chr6	57314805	57646850	protein_coding	PRIM2	573	389	579	289	464	436	457.995	-0.711091	0.180274	-3.9445	7.99668e-05	0.000359863	568.44	347.551
ENSG00000099974.8	chr22	23966888	23972556	protein_coding	DDTL	121	79	116	77	94	71	94.019	-0.710914	0.270342	-2.62969	0.00854637	0.0228936	116.496	71.5426
ENSG00000148175.13	chr9	121338987	121370304	protein_coding	STOM	2001	1823	1862	1173	1851	1421	1704.92	-0.71042	0.103374	-6.87231	6.31711e-12	9.14652e-11	2116.55	1293.3
ENSG00000196700.9	chr20	63956704	63969930	protein_coding	ZNF512B	2899	2903	2835	1769	2610	2337	2596.21	-0.710337	0.123984	-5.72926	1.0087e-08	9.25264e-08	3222.6	1969.81
ENSG00000092140.16	chr14	30559158	30620064	protein_coding	G2E3	1254	943	1786	800	1151	1103	1183.57	-0.709402	0.195797	-3.62314	0.000291045	0.00114992	1468.54	898.608
ENSG00000165752.17	chr10	132207492	132331847	protein_coding	STK32C	1815	2135	1728	1268	1995	1237	1716.18	-0.709015	0.154809	-4.57993	4.65136e-06	2.65951e-05	2129.96	1302.39
ENSG00000124217.5	chr20	50958818	50963929	protein_coding	MOCS3	291	317	322	214	334	187	279.865	-0.708237	0.189783	-3.73182	0.000190105	0.000785629	347.408	212.321
ENSG00000144895.12	chr3	150546678	150586016	protein_coding	EIF2A	3606	2777	3263	2031	3272	2248	2880.83	-0.70793	0.0987132	-7.17159	7.41333e-13	1.18521e-11	3573.89	2187.77
ENSG00000108641.19	chr17	19334308	19378193	protein_coding	B9D1	405	374	387	278	336	285	350.322	-0.70755	0.163991	-4.31456	1.59923e-05	8.23654e-05	434.089	266.556
ENSG00000284946.1	chr15	90966190	91022566	protein_coding	AC068831.18	308	165	312	158	240	206	232.265	-0.707192	0.232625	-3.04005	0.00236536	0.00744688	287.872	176.659
ENSG00000149639.15	chr20	36777447	36863538	protein_coding	SOGA1	3426	3919	4035	2211	3791	3001	3431.6	-0.70507	0.134381	-5.24679	1.54771e-07	1.1591e-06	4254.25	2608.95
ENSG00000162396.6	chr1	54756898	54764523	protein_coding	PARS2	162	165	223	117	176	137	165.015	-0.704959	0.218535	-3.22585	0.00125601	0.00428495	204.51	125.521
ENSG00000165832.6	chr10	114938195	114977676	protein_coding	TRUB1	1562	1353	1563	846	1506	1176	1341.47	-0.704853	0.118732	-5.93648	2.912e-09	2.89091e-08	1663.17	1019.77
ENSG00000151835.17	chr13	23288689	23433763	protein_coding	SACS	4030	4931	7534	3140	5456	4415	4955.34	-0.703749	0.198766	-3.54059	0.000399241	0.00152615	6140.67	3770.01
ENSG00000072756.17	chr3	3126933	3150879	protein_coding	TRNT1	849	680	937	498	788	639	736.904	-0.703623	0.136438	-5.1571	2.5081e-07	1.82061e-06	912.982	560.827
ENSG00000157014.11	chr3	10248023	10281218	protein_coding	TATDN2	1474	1530	1348	908	1479	1058	1312.66	-0.70328	0.129483	-5.43144	5.59025e-08	4.50443e-07	1626.8	998.515
ENSG00000151413.17	chr14	31489956	31861224	protein_coding	NUBPL	301	326	305	181	318	240	281.001	-0.703215	0.178184	-3.94656	7.92815e-05	0.000357121	348.451	213.551
ENSG00000183579.16	chr22	28883572	29057488	protein_coding	ZNRF3	1502	1528	1572	944	1540	1149	1385.37	-0.702773	0.114831	-6.12004	9.35518e-10	1.00051e-08	1716.62	1054.11
ENSG00000130054.5	chrX	69504326	69532508	protein_coding	FAM155B	1029	1136	951	700	1046	716	941.801	-0.702694	0.147982	-4.74851	2.04916e-06	1.25392e-05	1166.91	716.689
ENSG00000161956.13	chr17	7561919	7571969	protein_coding	SENP3	1365	1450	1255	919	1213	1041	1229.14	-0.70261	0.143508	-4.89597	9.78214e-07	6.38439e-06	1522.4	935.87
ENSG00000173418.12	chr20	20017310	20033655	protein_coding	NAA20	2238	1678	2091	1257	1937	1496	1795.04	-0.702439	0.107372	-6.5421	6.06607e-11	7.68025e-10	2223.31	1366.76
ENSG00000144596.13	chr3	14489107	14556075	protein_coding	GRIP2	458	198	239	232	282	171	264.689	-0.702386	0.28374	-2.47545	0.0133067	0.0335268	327.633	201.744
ENSG00000167965.18	chr16	2204248	2209453	protein_coding	MLST8	2639	3061	2594	1833	2961	1818	2509.29	-0.70231	0.145636	-4.82237	1.41866e-06	8.93671e-06	3108.73	1909.85
ENSG00000107130.10	chr9	130172404	130237303	protein_coding	NCS1	4234	5009	4032	2940	4477	3110	4021.24	-0.701757	0.144045	-4.8718	1.10586e-06	7.14154e-06	4980.69	3061.79
ENSG00000127804.13	chr17	2405562	2511891	protein_coding	METTL16	2632	2811	2978	1727	2711	2192	2537.66	-0.701625	0.120145	-5.8398	5.22647e-09	4.98527e-08	3142.99	1932.33
ENSG00000145833.16	chr5	134758771	134855133	protein_coding	DDX46	6672	5489	6880	4017	5969	4861	5700.82	-0.701396	0.097872	-7.16646	7.6964e-13	1.22907e-11	7059.45	4342.19
ENSG00000187736.13	chr2	219069357	219160865	protein_coding	NHEJ1	269	255	224	175	252	162	225.355	-0.701183	0.193498	-3.62372	0.000290394	0.00114799	279.084	171.626
ENSG00000160957.14	chr8	144511288	144517845	protein_coding	RECQL4	3239	3302	3318	2089	2917	2681	2971	-0.70108	0.125755	-5.57496	2.47582e-08	2.12987e-07	3678.69	2263.31
ENSG00000149547.15	chr11	125569280	125584684	protein_coding	EI24	7844	8540	7732	4846	8226	6108	7285.89	-0.700229	0.122145	-5.73277	9.8805e-09	9.07501e-08	9020.68	5551.1
ENSG00000137574.11	chr8	55773446	55826445	protein_coding	TGS1	2521	1914	2331	1486	2144	1644	2024.14	-0.700182	0.104825	-6.67954	2.39699e-11	3.17731e-10	2505.35	1542.92
ENSG00000166411.14	chr15	78131498	78171945	protein_coding	IDH3A	1280	1270	1376	754	1321	1036	1181.54	-0.699537	0.126303	-5.53857	3.04945e-08	2.57625e-07	1462.92	900.166
ENSG00000160194.18	chr21	42879644	42913304	protein_coding	NDUFV3	2370	2133	2248	1426	2182	1699	2029.57	-0.698686	0.0980984	-7.1223	1.06143e-12	1.66677e-11	2511.57	1547.56
ENSG00000119950.21	chr10	110207605	110287365	protein_coding	MXI1	759	652	681	444	699	506	628.371	-0.69834	0.123288	-5.66429	1.47639e-08	1.31579e-07	777.631	479.111
ENSG00000115568.16	chr2	218633329	218659655	protein_coding	ZNF142	1959	1931	2378	1305	1952	1657	1885.03	-0.697609	0.126519	-5.51386	3.51051e-08	2.9255e-07	2331.93	1438.13
ENSG00000184445.12	chr12	122527246	122626396	protein_coding	KNTC1	2324	1626	2802	1275	1939	2009	2012.11	-0.697323	0.184183	-3.78604	0.000153068	0.000646383	2488.82	1535.39
ENSG00000132300.19	chr2	86106223	86142157	protein_coding	PTCD3	7500	4668	6108	4095	6047	4126	5446.8	-0.697069	0.134372	-5.18761	2.13012e-07	1.55888e-06	6737.3	4156.3
ENSG00000106144.20	chr7	143288215	143307696	protein_coding	CASP2	2123	1916	2084	1289	2089	1468	1840.85	-0.696845	0.0966284	-7.21159	5.53011e-13	8.97705e-12	2277.33	1404.36
ENSG00000125952.20	chr14	65006174	65102695	protein_coding	MAX	1725	1632	1536	1033	1758	1113	1474.51	-0.696515	0.122257	-5.69716	1.21821e-08	1.09888e-07	1824.27	1124.75
ENSG00000133247.14	chr19	55339853	55348121	protein_coding	KMT5C	889	972	810	647	916	555	808.591	-0.696338	0.166236	-4.18885	2.80369e-05	0.000137764	1000.12	617.067
ENSG00000104731.14	chr16	87696485	87765992	protein_coding	KLHDC4	2534	2137	2587	1530	2266	1889	2178.52	-0.695214	0.104608	-6.64588	3.01405e-11	3.94707e-10	2693.07	1663.97
ENSG00000177830.18	chr11	867859	915058	protein_coding	CHID1	1667	1720	1543	1056	1632	1221	1490.15	-0.694536	0.124416	-5.58238	2.37251e-08	2.04723e-07	1842.27	1138.02
ENSG00000070423.18	chr19	647526	663233	protein_coding	RNF126	3419	2632	2548	2136	2869	1741	2581.99	-0.694247	0.152271	-4.55929	5.13274e-06	2.91468e-05	3191.26	1972.72
ENSG00000198363.18	chr8	61500556	61714640	protein_coding	ASPH	2375	2112	2824	1504	2154	2042	2194.85	-0.694221	0.138866	-4.99921	5.75662e-07	3.9297e-06	2712.57	1677.13
ENSG00000133393.13	chr16	15865719	15888625	protein_coding	CEP20	1723	1247	1386	944	1513	987	1304.75	-0.693904	0.12586	-5.51328	3.52212e-08	2.93171e-07	1612.68	996.826
ENSG00000136159.4	chr13	48037726	48047221	protein_coding	NUDT15	1445	1353	1439	948	1370	1019	1276.4	-0.693889	0.107088	-6.47963	9.19491e-11	1.13864e-09	1577.37	975.434
ENSG00000134461.16	chr10	5861616	5889906	protein_coding	ANKRD16	744	567	610	442	613	451	576.701	-0.692355	0.139631	-4.95845	7.10586e-07	4.77002e-06	712.139	441.264
ENSG00000197024.9	chr7	149126416	149183042	protein_coding	ZNF398	1058	1195	1137	782	1105	797	1026.67	-0.69184	0.13912	-4.97297	6.5935e-07	4.45788e-06	1268.22	785.117
ENSG00000049246.15	chr1	7784291	7845177	protein_coding	PER3	874	831	874	639	896	508	777.654	-0.691566	0.156201	-4.42741	9.53713e-06	5.16637e-05	960.52	594.787
ENSG00000174780.17	chr4	56467617	56503681	protein_coding	SRP72	6795	6342	7353	4184	6948	5149	6169.31	-0.691536	0.0955434	-7.23792	4.55603e-13	7.47878e-12	7620.63	4717.99
ENSG00000081692.13	chr1	227730425	227735411	protein_coding	JMJD4	525	549	469	335	499	389	467.147	-0.691481	0.15783	-4.38117	1.18043e-05	6.25063e-05	577.061	357.232
ENSG00000107949.17	chr10	125823546	125853695	protein_coding	BCCIP	9075	6330	7248	5162	7563	5091	6784.56	-0.690824	0.12015	-5.74967	8.94164e-09	8.28897e-08	8378.27	5190.85
ENSG00000169813.17	chr10	43385617	43409186	protein_coding	HNRNPF	13800	12464	13643	8620	13720	9388	12020.3	-0.690082	0.0847461	-8.14293	3.85815e-16	9.30872e-15	14841.9	9198.67
ENSG00000177380.14	chr19	49119544	49151026	protein_coding	PPFIA3	4694	4542	4153	3000	4682	3011	4047.43	-0.688526	0.117815	-5.84415	5.0915e-09	4.873e-08	4995.65	3099.21
ENSG00000189403.15	chr13	30456704	30617597	protein_coding	HMGB1	19805	17305	18906	11844	18614	13995	16874.9	-0.687243	0.0810439	-8.47989	2.25412e-17	6.31377e-16	20820	12929.9
ENSG00000139514.13	chr13	29509414	29595688	protein_coding	SLC7A1	6398	6487	5714	3954	5961	4855	5632.48	-0.687106	0.12083	-5.68657	1.29612e-08	1.16693e-07	6949.03	4315.93
ENSG00000278540.5	chr17	37084992	37406836	protein_coding	ACACA	8834	9294	9116	5671	9592	6634	8250.38	-0.685299	0.109398	-6.26426	3.74593e-10	4.23729e-09	10174.5	6326.22
ENSG00000167515.10	chr16	88856220	88862686	protein_coding	TRAPPC2L	1451	1209	1269	840	1400	903	1183.33	-0.685059	0.115107	-5.95151	2.6568e-09	2.66567e-08	1459.51	907.16
ENSG00000135116.9	chr12	116856144	116881441	protein_coding	HRK	151	99	116	83	113	91	109.768	-0.685014	0.248628	-2.75517	0.0058661	0.0164794	135.172	84.3654
ENSG00000198690.10	chr15	30890559	30943108	protein_coding	FAN1	1379	1204	1670	874	1434	1073	1278.8	-0.684975	0.129336	-5.29608	1.18314e-07	9.01372e-07	1576.86	980.734
ENSG00000103550.14	chr16	19701937	19718235	protein_coding	KNOP1	1474	1558	1614	1034	1565	1106	1406.32	-0.684912	0.119584	-5.72746	1.01945e-08	9.34515e-08	1734.16	1078.48
ENSG00000172315.6	chr20	46684365	46689444	protein_coding	TP53RK	589	647	532	390	704	348	536.655	-0.684743	0.190855	-3.58776	0.000333528	0.00129995	662.163	411.147
ENSG00000143401.15	chr1	150218417	150236156	protein_coding	ANP32E	5733	5880	5585	3692	6073	4050	5208.06	-0.684716	0.110591	-6.19141	5.96283e-10	6.5918e-09	6421.86	3994.26
ENSG00000180667.11	chr1	207043849	207052980	protein_coding	YOD1	801	660	852	507	746	574	695.604	-0.684593	0.125503	-5.45478	4.90349e-08	3.99899e-07	857.322	533.887
ENSG00000111481.10	chr12	54301202	54351846	protein_coding	COPZ1	6165	5780	5713	3552	6159	4461	5336.28	-0.684111	0.103161	-6.63148	3.32346e-11	4.34017e-10	6578.97	4093.58
ENSG00000204237.5	chr17	81665036	81666635	protein_coding	OXLD1	2864	2295	2166	1777	2417	1595	2207.86	-0.684009	0.139015	-4.92041	8.63636e-07	5.69185e-06	2721.38	1694.33
ENSG00000133895.18	chr11	64803510	64811294	protein_coding	MEN1	3647	3213	3441	2263	3443	2483	3107.1	-0.683922	0.0899544	-7.60298	2.89378e-14	5.46144e-13	3830.05	2384.14
ENSG00000111358.14	chr12	123633739	123662604	protein_coding	GTF2H3	2180	1773	2244	1141	2071	1731	1863.53	-0.683064	0.133242	-5.12649	2.952e-07	2.11432e-06	2296.83	1430.22
ENSG00000157911.11	chr1	2403964	2413797	protein_coding	PEX10	1248	1296	1284	774	1352	957	1159.31	-0.682419	0.124825	-5.46701	4.57699e-08	3.75222e-07	1429.08	889.544
ENSG00000170364.12	chr3	4303304	4317567	protein_coding	SETMAR	495	403	419	289	474	292	396.746	-0.682176	0.15327	-4.45081	8.55461e-06	4.66636e-05	489.038	304.454
ENSG00000168228.15	chr4	25312774	25370383	protein_coding	ZCCHC4	455	347	411	241	382	337	364.807	-0.681786	0.161612	-4.21867	2.4575e-05	0.000121985	449.305	280.309
ENSG00000160932.11	chr8	143017982	143023832	protein_coding	LY6E	5468	5000	4944	3506	4857	3830	4658.9	-0.681776	0.102887	-6.62647	3.43799e-11	4.47451e-10	5739.23	3578.56
ENSG00000105618.14	chr19	54115410	54131719	protein_coding	PRPF31	3175	2471	2623	1951	2671	1906	2490.07	-0.681627	0.116503	-5.85073	4.89431e-09	4.7002e-08	3067.1	1913.03
ENSG00000167716.19	chr17	1716523	1738599	protein_coding	WDR81	2534	2935	2737	1746	2966	1930	2493.68	-0.681016	0.13398	-5.08297	3.71573e-07	2.6084e-06	3072.14	1915.21
ENSG00000165238.16	chr9	93184916	93320572	protein_coding	WNK2	2058	2146	2146	1301	2027	1735	1924.55	-0.680912	0.125524	-5.42456	5.80971e-08	4.66794e-07	2370.54	1478.55
ENSG00000131351.15	chr19	17049729	17075625	protein_coding	HAUS8	750	560	681	456	634	481	598.784	-0.680554	0.133648	-5.09214	3.54052e-07	2.49783e-06	737.008	460.56
ENSG00000162980.17	chr2	151788984	151828492	protein_coding	ARL5A	1707	2051	2345	1162	2127	1641	1851.33	-0.680459	0.15895	-4.28097	1.86079e-05	9.45602e-05	2280.42	1422.24
ENSG00000134809.9	chr11	57528464	57530803	protein_coding	TIMM10	1150	794	763	605	862	670	814.091	-0.680333	0.161139	-4.22202	2.42122e-05	0.000120353	1002.3	625.881
ENSG00000103540.16	chr16	19523811	19553408	protein_coding	CCP110	963	691	1270	581	883	832	875.41	-0.679595	0.192243	-3.53509	0.000407639	0.00155489	1077.61	673.207
ENSG00000075188.9	chr12	102073103	102120120	protein_coding	NUP37	1100	662	988	628	820	697	822.557	-0.679452	0.163993	-4.14318	3.42522e-05	0.000165652	1012.17	632.949
ENSG00000173465.8	chr11	65570460	65573942	protein_coding	ZNRD2	1162	988	793	688	997	664	890.533	-0.679142	0.164422	-4.13047	3.6202e-05	0.000174306	1096.34	684.729
ENSG00000132773.12	chr1	45340052	45343973	protein_coding	TOE1	659	500	608	433	521	429	532.116	-0.67842	0.151427	-4.48017	7.45848e-06	4.12588e-05	654.294	409.938
ENSG00000135316.19	chr6	85607779	85644063	protein_coding	SYNCRIP	5046	4419	5201	2988	5154	3649	4425.94	-0.677589	0.0944297	-7.17559	7.1996e-13	1.15234e-11	5447.21	3404.68
ENSG00000186205.13	chr1	220786913	220819659	protein_coding	MTARC1	1053	754	864	600	947	589	803.258	-0.677114	0.139104	-4.86769	1.12913e-06	7.2619e-06	988.396	618.119
ENSG00000284024.4	chr10	14838302	14846999	protein_coding	RP11-398C13.8	988	973	1050	652	967	781	911.85	-0.677033	0.120825	-5.60342	2.10164e-08	1.83254e-07	1121.86	701.841
ENSG00000104408.11	chr8	108162787	108443496	protein_coding	EIF3E	23211	15518	22148	12776	20893	14855	18258.1	-0.675757	0.11961	-5.64967	1.60758e-08	1.42551e-07	22457.6	14058.7
ENSG00000182512.5	chr14	95533503	95544724	protein_coding	GLRX5	1859	1596	1671	1172	1640	1261	1549.65	-0.675223	0.106725	-6.32675	2.50378e-10	2.90435e-09	1905.35	1193.94
ENSG00000110074.11	chr11	126269055	126278131	protein_coding	FOXRED1	1207	824	1239	705	964	896	981.3	-0.675088	0.155367	-4.34511	1.39208e-05	7.257e-05	1206.25	756.352
ENSG00000138030.13	chr2	27086747	27100762	protein_coding	KHK	250	264	277	175	229	222	240.224	-0.675032	0.193935	-3.48071	0.000500078	0.0018696	295.198	185.249
ENSG00000174231.17	chr17	1650629	1684867	protein_coding	PRPF8	19199	19090	21017	12264	19692	15619	17967.9	-0.674871	0.102345	-6.59408	4.27896e-11	5.49646e-10	22095.7	13840.1
ENSG00000152990.14	chr4	22345071	22516066	protein_coding	ADGRA3	6059	5206	4629	3658	5893	3311	4812.33	-0.674129	0.143191	-4.70789	2.50296e-06	1.50551e-05	5916.96	3707.71
ENSG00000113272.14	chr5	157731420	157741449	protein_coding	THG1L	1039	836	1011	668	897	718	870.747	-0.67403	0.12141	-5.5517	2.82906e-08	2.40445e-07	1069.9	671.589
ENSG00000083828.16	chr19	57769655	57819939	protein_coding	ZNF586	703	506	548	346	602	461	529.053	-0.673962	0.152618	-4.41602	1.00537e-05	5.42539e-05	650.538	407.568
ENSG00000187240.17	chr11	103109410	103479863	protein_coding	DYNC2H1	2377	2496	4173	1600	2701	2888	2730.18	-0.673761	0.221227	-3.04556	0.00232248	0.00732828	3356.3	2104.05
ENSG00000198478.8	chr6	79631329	79703655	protein_coding	SH3BGRL2	314	304	215	187	332	164	253.273	-0.672909	0.234711	-2.86697	0.00414417	0.012178	311.588	194.958
ENSG00000144580.14	chr2	218568580	218597080	protein_coding	CNOT9	3622	4399	3847	2559	4226	2866	3620.8	-0.67288	0.14018	-4.80013	1.58564e-06	9.91782e-06	4450.7	2790.9
ENSG00000144659.13	chr3	39383370	39397351	protein_coding	SLC25A38	1505	1184	1326	923	1325	951	1211.77	-0.672539	0.112585	-5.97361	2.32057e-09	2.35101e-08	1488.85	934.702
ENSG00000172795.17	chr5	112976702	113022195	protein_coding	DCP2	1498	1408	2083	1030	1576	1366	1506.12	-0.67233	0.157026	-4.28163	1.85528e-05	9.43479e-05	1850.7	1161.55
ENSG00000166171.13	chr10	101570560	101609662	protein_coding	DPCD	428	388	402	244	394	338	368.867	-0.671942	0.156681	-4.28859	1.79808e-05	9.19112e-05	453.276	284.459
ENSG00000115290.10	chr2	164492417	164621482	protein_coding	GRB14	680	402	664	369	519	483	522.792	-0.671786	0.187739	-3.5783	0.000345835	0.00134307	641.961	403.624
ENSG00000198113.3	chr9	137277726	137282641	protein_coding	TOR4A	95	106	101	67	119	61	91.7602	-0.671776	0.277059	-2.42466	0.0153226	0.0377767	112.952	70.5688
ENSG00000164967.10	chr9	34610486	34612104	protein_coding	RPP25L	797	638	667	532	684	453	635.314	-0.671698	0.15314	-4.38618	1.15356e-05	6.12673e-05	780.22	490.408
ENSG00000164742.16	chr7	45574140	45723116	protein_coding	ADCY1	908	917	1081	544	919	867	880.726	-0.671568	0.162108	-4.14271	3.43219e-05	0.000165932	1082.15	679.3
ENSG00000187796.15	chr9	136361903	136373681	protein_coding	CARD9	329	177	230	170	240	172	220.389	-0.671429	0.223096	-3.00959	0.00261598	0.00816307	270.549	170.23
ENSG00000173456.5	chr11	119334527	119337309	protein_coding	RNF26	2698	2726	2582	1729	2638	2066	2432.61	-0.671317	0.112815	-5.95059	2.67171e-09	2.67683e-08	2988.69	1876.52
ENSG00000135829.17	chr1	182839347	182887982	protein_coding	DHX9	18175	16932	20062	11124	18274	14912	16698.1	-0.670995	0.106102	-6.32405	2.54801e-10	2.95322e-09	20512.9	12883.4
ENSG00000085760.15	chr2	55236595	55269347	protein_coding	MTIF2	3391	2420	3164	1990	3068	2114	2700.62	-0.670972	0.112022	-5.98962	2.10331e-09	2.14696e-08	3317.33	2083.92
ENSG00000080839.12	chr20	36996349	37095997	protein_coding	RBL1	259	181	383	147	220	277	246.653	-0.670755	0.286836	-2.33846	0.0193632	0.0458641	302.799	190.508
ENSG00000163923.10	chr3	187120948	187180908	protein_coding	RPL39L	1538	1297	1445	971	1275	1139	1294.5	-0.670658	0.121368	-5.52582	3.27958e-08	2.74602e-07	1589.38	999.623
ENSG00000160633.13	chr19	5623035	5668478	protein_coding	SAFB	7329	6661	6973	4576	7209	5092	6350.56	-0.670657	0.0874204	-7.67162	1.69832e-14	3.31667e-13	7800.91	4900.22
ENSG00000127334.11	chr12	67648338	67665406	protein_coding	DYRK2	1430	1366	1716	884	1508	1239	1365.5	-0.670356	0.134559	-4.98186	6.29752e-07	4.26798e-06	1677.32	1053.67
ENSG00000117593.12	chr1	173824653	173858808	protein_coding	DARS2	3111	2898	3250	2010	3083	2337	2804.76	-0.670146	0.0941805	-7.11556	1.11463e-12	1.74836e-11	3444.7	2164.82
ENSG00000133773.12	chr12	82223681	82358805	protein_coding	CCDC59	1269	953	1167	700	1209	825	1021.57	-0.669095	0.119271	-5.60988	2.02466e-08	1.77309e-07	1254.57	788.566
ENSG00000138780.15	chr4	105708778	105847725	protein_coding	GSTCD	938	1056	1272	629	1024	970	992.257	-0.66861	0.173027	-3.86419	0.00011146	0.000486693	1218.19	766.322
ENSG00000141543.12	chr17	80134369	80147151	protein_coding	EIF4A3	10061	6789	8760	5847	8519	6027	7703.81	-0.668446	0.117162	-5.70531	1.1613e-08	1.05293e-07	9456.79	5950.82
ENSG00000115687.14	chr2	241106099	241150264	protein_coding	PASK	616	528	650	357	589	494	542.332	-0.668295	0.141948	-4.70803	2.50124e-06	1.5053e-05	665.752	418.912
ENSG00000275700.6	chr17	36948925	37056871	protein_coding	AATF	4691	4540	4608	2986	4923	3315	4201.72	-0.667911	0.0997276	-6.69735	2.12231e-11	2.84256e-10	5157.93	3245.51
ENSG00000213988.11	chr19	20077994	20127076	protein_coding	ZNF90	181	101	221	107	150	139	150.495	-0.665606	0.276329	-2.40874	0.0160076	0.0391374	184.397	116.593
ENSG00000138385.16	chr2	169791933	169812064	protein_coding	SSB	9987	8180	9358	6217	9193	6665	8326.16	-0.665566	0.0858959	-7.74852	9.29662e-15	1.88564e-13	10213	6439.34
ENSG00000155100.11	chr8	91070196	91087095	protein_coding	OTUD6B	868	803	1136	506	930	830	849.056	-0.665227	0.175603	-3.78824	0.000151721	0.000641654	1041.53	656.583
ENSG00000136450.13	chr17	58000919	58007346	protein_coding	SRSF1	4886	4992	6291	3214	5316	4511	4906.05	-0.665207	0.136479	-4.87405	1.09334e-06	7.07037e-06	6017.6	3794.51
ENSG00000184916.9	chr14	105140982	105168824	protein_coding	JAG2	9038	8063	8466	6073	8477	5955	7754.82	-0.664879	0.0992955	-6.69597	2.14252e-11	2.86421e-10	9510.39	5999.25
ENSG00000214113.11	chr6	5103629	5260950	protein_coding	LYRM4	836	743	809	539	766	608	724.272	-0.664645	0.119779	-5.54893	2.87425e-08	2.43698e-07	887.896	560.648
ENSG00000179111.9	chr17	8120592	8124106	protein_coding	HES7	946	587	445	502	803	309	596.672	-0.663911	0.278026	-2.38794	0.016943	0.0410194	731.672	461.673
ENSG00000130348.11	chr6	106629578	106668417	protein_coding	QRSL1	1329	1057	1262	771	1265	909	1102.79	-0.663871	0.108585	-6.11385	9.72545e-10	1.03652e-08	1352.25	853.317
ENSG00000176058.13	chr9	137191617	137204193	protein_coding	TPRN	919	1146	884	718	952	710	903.899	-0.663693	0.173268	-3.83045	0.000127911	0.000551195	1108.2	699.599
ENSG00000165304.8	chr9	36572862	36677683	protein_coding	MELK	2779	2282	2576	1571	2498	2072	2311.94	-0.663327	0.106995	-6.19961	5.66019e-10	6.29172e-09	2834.16	1789.71
ENSG00000125703.15	chr1	62784132	62865516	protein_coding	ATG4C	353	259	330	184	361	224	283.958	-0.663233	0.177351	-3.73966	0.000184266	0.000765983	348.441	219.476
ENSG00000196372.13	chr10	5638867	5666595	protein_coding	ASB13	1538	1653	1470	1075	1618	1091	1421.99	-0.66312	0.133114	-4.98159	6.30628e-07	4.27187e-06	1743.36	1100.61
ENSG00000128342.5	chr22	30240453	30246759	protein_coding	LIF	582	481	429	354	552	307	452.66	-0.662552	0.179457	-3.69199	0.000222508	0.000903668	554.95	350.37
ENSG00000175305.18	chr8	94879770	94896678	protein_coding	CCNE2	253	152	282	116	232	205	205.968	-0.662306	0.252036	-2.62783	0.00859322	0.023006	252.447	159.489
ENSG00000103257.9	chr16	87830023	87869507	protein_coding	SLC7A5	16402	18087	12624	11408	17352	9832	14424.3	-0.662081	0.174576	-3.79251	0.00014913	0.000631833	17677.5	11171.2
ENSG00000173226.17	chr3	121769761	121835079	protein_coding	IQCB1	775	559	758	456	699	524	631.115	-0.661801	0.135533	-4.88294	1.04517e-06	6.77133e-06	773.155	489.076
ENSG00000160963.14	chr7	101362875	101559024	protein_coding	COL26A1	1686	1683	1110	1176	1712	781	1369.14	-0.661254	0.22549	-2.93252	0.00336218	0.0101462	1677.67	1060.61
ENSG00000116221.15	chr1	54184041	54225464	protein_coding	MRPL37	4114	5075	4102	2878	4725	3295	4072.86	-0.661247	0.147902	-4.47084	7.79129e-06	4.29144e-05	4990.69	3155.03
ENSG00000139428.12	chr12	109553715	109573580	protein_coding	MMAB	307	272	350	187	335	234	281.259	-0.660822	0.169593	-3.89651	9.75903e-05	0.000431065	344.801	217.717
ENSG00000003096.14	chrX	117897813	118117340	protein_coding	KLHL13	153	133	188	78	178	133	143.236	-0.660296	0.248124	-2.66115	0.00778747	0.0210807	175.693	110.778
ENSG00000123374.11	chr12	55966781	55972789	protein_coding	CDK2	1443	1297	1409	972	1352	1010	1260.04	-0.660281	0.108512	-6.08486	1.16593e-09	1.22648e-08	1543.04	977.033
ENSG00000196449.4	chr1	37802945	37808208	protein_coding	YRDC	1181	1029	926	718	1060	756	953.32	-0.66019	0.134441	-4.91062	9.07882e-07	5.95565e-06	1167.68	738.956
ENSG00000120438.12	chr6	159778498	159789703	protein_coding	TCP1	17706	13683	16411	10458	17177	11145	14456.7	-0.660181	0.0967873	-6.82094	9.04438e-12	1.28321e-10	17708.1	11205.2
ENSG00000111696.12	chr12	103770453	103841234	protein_coding	NT5DC3	663	675	802	489	646	576	651.008	-0.659729	0.150195	-4.39249	1.12059e-05	5.96509e-05	796.947	505.068
ENSG00000027001.10	chr13	23730189	23889400	protein_coding	MIPEP	950	877	1062	622	971	742	876.748	-0.659617	0.119393	-5.52474	3.29968e-08	2.76121e-07	1073.75	679.742
ENSG00000071462.12	chr7	73683025	73705161	protein_coding	BUD23	3678	3345	2802	2192	3381	2404	2991.87	-0.659463	0.130987	-5.03456	4.78959e-07	3.29666e-06	3664.16	2319.59
ENSG00000131844.17	chr5	71579531	71658706	protein_coding	MCCC2	4065	3349	4055	2459	3782	2995	3473.66	-0.659393	0.0948222	-6.954	3.5508e-12	5.2765e-11	4253.67	2693.64
ENSG00000125912.11	chr19	3185563	3209575	protein_coding	NCLN	9815	9672	8728	6445	9513	6902	8601.05	-0.659292	0.111408	-5.91783	3.26225e-09	3.21152e-08	10532.9	6669.21
ENSG00000174840.9	chr3	57556274	57566848	protein_coding	PDE12	1708	1833	1931	1165	1819	1453	1667.91	-0.659281	0.123265	-5.34849	8.86894e-08	6.8755e-07	2042.65	1293.16
ENSG00000123975.5	chr9	89311195	89316703	protein_coding	CKS2	4865	2961	3336	2592	4070	2361	3362.36	-0.658961	0.162538	-4.05419	5.03083e-05	0.000235713	4117.14	2607.59
ENSG00000180346.4	chr4	89111533	89114901	protein_coding	TIGD2	201	169	207	145	199	121	174.919	-0.658687	0.207267	-3.17797	0.00148311	0.00495787	214.058	135.779
ENSG00000048828.17	chr9	93451685	93566112	protein_coding	FAM120A	7710	7438	9023	5000	7758	6736	7343.52	-0.658405	0.11924	-5.5217	3.35739e-08	2.80452e-07	8990.61	5696.43
ENSG00000108786.11	chr17	42552922	42555214	protein_coding	HSD17B1	628	795	658	464	752	494	638.126	-0.658239	0.171581	-3.8363	0.000124899	0.000539076	781.578	494.675
ENSG00000155506.18	chr5	154712843	154817605	protein_coding	LARP1	16862	18812	17589	11163	18251	14076	16276.9	-0.657852	0.120837	-5.44414	5.20555e-08	4.21369e-07	19925.4	12628.5
ENSG00000129351.17	chr19	10654261	10692417	protein_coding	ILF3	28680	27370	26243	19111	29161	18732	25064.7	-0.657671	0.108658	-6.05265	1.42482e-09	1.48445e-08	30681.1	19448.4
ENSG00000144401.14	chr2	207580631	207625928	protein_coding	METTL21A	517	581	665	381	623	436	537.511	-0.656554	0.156522	-4.19464	2.73304e-05	0.000134668	657.991	417.031
ENSG00000129055.13	chr3	134477706	134486716	protein_coding	ANAPC13	938	674	759	449	890	605	716.818	-0.656376	0.150686	-4.35594	1.325e-05	6.9329e-05	877.568	556.067
ENSG00000101247.18	chr20	13785007	13821580	protein_coding	NDUFAF5	537	455	438	355	401	378	435.086	-0.656234	0.173935	-3.77287	0.000161383	0.000677645	531.812	338.36
ENSG00000175701.11	chr2	110211529	110245420	protein_coding	MTLN	609	287	568	340	466	354	437.982	-0.656145	0.223244	-2.93914	0.00329126	0.00995717	535.573	340.391
ENSG00000197279.5	chr6	28080568	28089563	protein_coding	ZNF165	126	99	129	85	109	89	107.307	-0.656121	0.24191	-2.71225	0.0066828	0.0184448	131.085	83.5292
ENSG00000169251.13	chr3	161104696	161253532	protein_coding	NMD3	2360	2061	2739	1446	2343	1997	2170.79	-0.65592	0.127921	-5.12756	2.9352e-07	2.10443e-06	2655.87	1685.71
ENSG00000105726.17	chr19	19645198	19663676	protein_coding	ATP13A1	6174	5878	5294	4021	6007	4083	5288.98	-0.655775	0.116096	-5.64858	1.61782e-08	1.43279e-07	6470.88	4107.09
ENSG00000251369.9	chr19	57535257	57559863	protein_coding	ZNF550	522	337	457	263	459	344	396.725	-0.655499	0.167926	-3.9035	9.48121e-05	0.000420239	485.349	308.102
ENSG00000059588.10	chr1	234391313	234479179	protein_coding	TARBP1	2681	1984	2645	1700	2341	1811	2210.35	-0.655442	0.115368	-5.6813	1.33675e-08	1.20121e-07	2703.3	1717.41
ENSG00000184216.14	chrX	154010506	154019902	protein_coding	IRAK1	13783	14409	11099	9129	13537	9414	12028.5	-0.654247	0.141516	-4.62313	3.78001e-06	2.18788e-05	14710.2	9346.7
ENSG00000084463.8	chr12	14784582	14803486	protein_coding	WBP11	3343	3003	3534	1978	3355	2707	3002	-0.654118	0.11031	-5.92984	3.03234e-09	2.99983e-08	3671.36	2332.63
ENSG00000101210.13	chr20	63488013	63499239	protein_coding	EEF1A2	38917	39584	37941	26042	40298	28676	35546.4	-0.654024	0.101926	-6.41668	1.39276e-10	1.67476e-09	43468.7	27624.1
ENSG00000172840.7	chr16	66878589	66895754	protein_coding	PDP2	1188	1167	1147	752	1194	908	1067.97	-0.653645	0.117514	-5.56227	2.66283e-08	2.27549e-07	1306.06	829.869
ENSG00000168028.14	chr3	39406716	39412542	protein_coding	RPSA	49106	37967	48823	28005	46249	35968	41153.6	-0.653114	0.100398	-6.50523	7.75739e-11	9.72567e-10	50312.9	31994.3
ENSG00000154814.14	chr3	16265160	16350299	protein_coding	OXNAD1	441	354	468	270	430	324	382.714	-0.652821	0.14889	-4.38458	1.16212e-05	6.16984e-05	467.804	297.624
ENSG00000166133.18	chr15	40569299	40574949	protein_coding	RPUSD2	1019	977	812	651	1016	635	857.622	-0.652318	0.152014	-4.29116	1.7774e-05	9.09114e-05	1048.51	666.732
ENSG00000205138.4	chr19	35995188	35996312	protein_coding	SDHAF1	645	562	526	390	638	393	527.594	-0.651714	0.149816	-4.35008	1.36088e-05	7.1101e-05	645.044	410.144
ENSG00000130764.10	chr1	3778559	3796498	protein_coding	LRRC47	4083	3880	3829	2634	4140	2863	3595.84	-0.651616	0.100096	-6.5099	7.52002e-11	9.44485e-10	4394.7	2796.97
ENSG00000085377.15	chr6	105273218	105454062	protein_coding	PREP	2159	1766	2052	1330	1967	1537	1815.02	-0.65107	0.0986121	-6.60233	4.04746e-11	5.22285e-10	2217.34	1412.69
ENSG00000124767.7	chr6	38675925	38703145	protein_coding	GLO1	9258	8403	8755	5826	9296	6463	8044.96	-0.651022	0.0878104	-7.41395	1.22589e-13	2.14713e-12	9830.33	6259.59
ENSG00000037474.15	chr5	6599239	6633291	protein_coding	NSUN2	6833	5507	6244	4088	6161	4797	5642.72	-0.650776	0.0899194	-7.23733	4.57603e-13	7.50289e-12	6893.87	4391.58
ENSG00000056277.16	chrX	130202707	130268899	protein_coding	ZNF280C	1148	849	1149	694	1103	759	952.233	-0.65041	0.124624	-5.21899	1.79904e-07	1.33248e-06	1163.25	741.219
ENSG00000167792.13	chr11	67605653	67612554	protein_coding	NDUFV1	6870	6148	6277	4280	6576	4858	5877.37	-0.650155	0.0900791	-7.2176	5.29149e-13	8.61591e-12	7179.79	4574.95
ENSG00000086827.9	chr11	113733187	113773735	protein_coding	ZW10	1219	1222	1281	824	1254	955	1135.96	-0.650013	0.114706	-5.66678	1.45509e-08	1.29845e-07	1387.68	884.233
ENSG00000167733.14	chr19	5680604	5688523	protein_coding	HSD11B1L	616	457	400	378	502	311	447.677	-0.649771	0.196022	-3.31479	0.000917125	0.00322869	546.651	348.703
ENSG00000110955.9	chr12	56638175	56645984	protein_coding	ATP5F1B	38398	33139	32333	23854	37192	23925	31634.1	-0.649656	0.106716	-6.08772	1.14529e-09	1.20657e-08	38638.9	24629.3
ENSG00000115875.19	chr2	38743599	38751494	protein_coding	SRSF7	9927	5564	7983	5306	7832	5719	7066.41	-0.649616	0.150202	-4.32496	1.52559e-05	7.90632e-05	8630.6	5502.22
ENSG00000134508.13	chr18	23134564	23260470	protein_coding	CABLES1	392	355	301	291	380	183	319.968	-0.649581	0.231747	-2.80297	0.00506338	0.0144989	390.763	249.172
ENSG00000162413.16	chr1	6590724	6614607	protein_coding	KLHL21	1836	1680	1758	1151	1897	1277	1606.75	-0.649417	0.103573	-6.27011	3.60789e-10	4.09097e-09	1962.87	1250.62
ENSG00000131080.15	chrX	66595637	66639298	protein_coding	EDA2R	1140	1004	974	653	1061	831	950.01	-0.64935	0.124164	-5.22976	1.6973e-07	1.26242e-06	1160.43	739.595
ENSG00000162139.10	chr11	74988279	75018893	protein_coding	NEU3	1109	1025	1052	636	1086	884	971.107	-0.649142	0.127208	-5.103	3.34312e-07	2.37518e-06	1186.23	755.981
ENSG00000258484.4	chr15	68818221	68946811	protein_coding	SPESP1	481	398	365	314	403	287	379.04	-0.648936	0.173736	-3.73518	0.000187579	0.000777239	462.606	295.475
ENSG00000256229.8	chr19	20167214	20200488	protein_coding	ZNF486	454	386	382	233	469	310	371.667	-0.648882	0.166589	-3.89511	9.81533e-05	0.000433009	454.374	288.96
ENSG00000147316.14	chr8	6406592	6648508	protein_coding	MCPH1	1003	858	890	596	907	732	837.57	-0.648457	0.119999	-5.40387	6.52177e-08	5.20157e-07	1022.57	652.566
ENSG00000099899.15	chr22	20111875	20117392	protein_coding	TRMT2A	2072	1771	1570	1236	1990	1222	1650.01	-0.648392	0.139047	-4.66313	3.11438e-06	1.83726e-05	2014.96	1285.07
ENSG00000130726.12	chr19	58544064	58550722	protein_coding	TRIM28	23735	23591	24940	15903	23177	19562	22061.1	-0.648337	0.10407	-6.22981	4.67015e-10	5.21999e-09	26936.2	17186.1
ENSG00000144485.11	chr2	238238267	238240662	protein_coding	HES6	1364	1058	732	852	1114	597	961.454	-0.64805	0.229345	-2.82566	0.00471835	0.0136413	1173.75	749.159
ENSG00000137337.15	chr6	30699807	30717447	protein_coding	MDC1	4179	4123	4075	2759	3908	3365	3781.31	-0.64789	0.113013	-5.73286	9.87486e-09	9.07501e-08	4616.1	2946.53
ENSG00000143374.17	chr1	150487364	150507609	protein_coding	TARS2	1983	1940	2027	1252	2012	1601	1816.37	-0.647376	0.110497	-5.85875	4.66362e-09	4.50625e-08	2217.4	1415.34
ENSG00000106268.16	chr7	2242226	2251146	protein_coding	NUDT1	855	714	771	497	808	606	711.859	-0.647324	0.120158	-5.38729	7.15286e-08	5.64748e-07	869.048	554.669
ENSG00000131652.14	chr16	3024027	3027755	protein_coding	THOC6	1462	1494	1467	961	1517	1145	1352.24	-0.647283	0.116467	-5.55765	2.73434e-08	2.33096e-07	1650.85	1053.63
ENSG00000162775.17	chr1	110338506	110346681	protein_coding	RBM15	891	985	1142	674	921	845	922.589	-0.647215	0.154917	-4.1778	2.94336e-05	0.000143976	1125.88	719.296
ENSG00000119333.12	chr9	128633653	128656847	protein_coding	DYNC2I2	3856	4620	3751	2761	4197	3097	3758.74	-0.647188	0.143546	-4.50857	6.52672e-06	3.64037e-05	4588.21	2929.26
ENSG00000136699.20	chr2	130151392	130182750	protein_coding	SMPD4	6738	6458	7101	4563	6269	5566	6192.81	-0.646438	0.110623	-5.84361	5.10829e-09	4.88245e-08	7556.94	4828.67
ENSG00000093000.19	chr22	45163925	45188017	protein_coding	NUP50	5510	5726	6062	3586	6009	4622	5287.46	-0.646369	0.111708	-5.78625	7.19766e-09	6.75594e-08	6452.94	4121.97
ENSG00000141378.15	chr17	59674636	59707626	protein_coding	PTRH2	3319	1722	2307	1640	2605	1711	2211.92	-0.645689	0.174667	-3.69668	0.000218437	0.000888922	2698.65	1725.19
ENSG00000126814.7	chr14	60971441	60981170	protein_coding	TRMT5	1232	950	1269	749	1192	871	1046.91	-0.645366	0.118456	-5.44816	5.08937e-08	4.13149e-07	1277.16	816.672
ENSG00000198301.12	chr4	75940950	75990962	protein_coding	SDAD1	2202	1690	2172	1308	2178	1479	1839.94	-0.645136	0.108289	-5.95756	2.56026e-09	2.57582e-08	2244.78	1435.1
ENSG00000136628.18	chr1	219968600	220046530	protein_coding	EPRS1	15515	12543	15866	9470	15060	11287	13343.8	-0.645037	0.0907895	-7.10475	1.20538e-12	1.88442e-11	16278.1	10409.6
ENSG00000186567.13	chr19	44662278	44684359	protein_coding	CEACAM19	222	192	257	146	174	214	204.268	-0.644808	0.234544	-2.7492	0.00597405	0.0167426	248.834	159.702
ENSG00000101138.12	chr20	56392371	56406362	protein_coding	CSTF1	1265	1039	1269	776	1248	897	1086.2	-0.644665	0.107741	-5.98347	2.18433e-09	2.22483e-08	1324.98	847.409
ENSG00000152464.15	chr10	15097180	15139818	protein_coding	RPP38	630	438	496	337	583	365	474.087	-0.644646	0.157435	-4.09468	4.22751e-05	0.000201077	578.461	369.713
ENSG00000119392.16	chr9	128504655	128543874	protein_coding	GLE1	1826	1936	1977	1158	1950	1610	1756.46	-0.644347	0.130416	-4.94072	7.78356e-07	5.17816e-06	2142.61	1370.31
ENSG00000141480.18	chr17	4710596	4721499	protein_coding	ARRB2	1294	1181	1130	798	1233	920	1100.96	-0.644183	0.11696	-5.50772	3.63516e-08	3.0169e-07	1342.84	859.072
ENSG00000114126.18	chr3	141944428	142149544	protein_coding	TFDP2	2551	2794	2637	1709	2706	2144	2447.12	-0.643946	0.124339	-5.17895	2.23135e-07	1.63008e-06	2984.62	1909.61
ENSG00000165733.8	chr10	42782795	42834937	protein_coding	BMS1	6062	5240	6436	3934	6133	4437	5400.16	-0.642848	0.0902263	-7.12484	1.04204e-12	1.6418e-11	6583.74	4216.59
ENSG00000150456.11	chr13	20728731	20773961	protein_coding	EEF1AKMT1	202	133	186	112	169	141	157.778	-0.642399	0.215935	-2.97497	0.00293016	0.00901594	192.174	123.383
ENSG00000112242.15	chr6	20401879	20493714	protein_coding	E2F3	1924	1813	1928	1221	2015	1429	1729.99	-0.6422	0.101639	-6.31843	2.64233e-10	3.05252e-09	2109.25	1350.72
ENSG00000029639.11	chr6	155256134	155314493	protein_coding	TFB1M	870	680	680	495	750	575	679.236	-0.641292	0.136093	-4.71215	2.45115e-06	1.47813e-05	827.64	530.833
ENSG00000178718.7	chr15	74954418	74956772	protein_coding	RPP25	3661	3555	3312	2405	3534	2681	3222.98	-0.641276	0.109612	-5.85041	4.90361e-09	4.70594e-08	3927.69	2518.27
ENSG00000168913.7	chr9	34521043	34522990	protein_coding	ENHO	343	433	299	253	365	269	331.926	-0.641182	0.209264	-3.06398	0.00218411	0.00694909	404.603	259.249
ENSG00000106399.11	chr7	7636518	7718607	protein_coding	RPA3	787	558	733	437	654	591	630.496	-0.640899	0.150307	-4.26393	2.00861e-05	0.00010127	767.942	493.05
ENSG00000147905.18	chr9	37120574	37358149	protein_coding	ZCCHC7	996	986	1113	664	1021	847	946.027	-0.64074	0.126331	-5.0719	3.93874e-07	2.7622e-06	1152.69	739.366
ENSG00000115484.15	chr2	61868085	61888671	protein_coding	CCT4	20470	16410	18047	12167	19561	13387	16725.4	-0.640612	0.0899005	-7.12579	1.03484e-12	1.63227e-11	20379.1	13071.6
ENSG00000110987.9	chr12	122019422	122062044	protein_coding	BCL7A	1718	1653	1377	1108	1851	998	1454.86	-0.640454	0.159617	-4.01244	6.00938e-05	0.000276514	1773	1136.71
ENSG00000134375.11	chr1	201955503	201970664	protein_coding	TIMM17A	7259	5150	6122	4001	6421	4725	5625.82	-0.640288	0.107732	-5.94332	2.79301e-09	2.78846e-08	6854.03	4397.62
ENSG00000186280.7	chr11	94973709	94999519	protein_coding	KDM4D	131	145	107	80	116	117	117.908	-0.640277	0.269586	-2.37504	0.017547	0.0422427	143.636	92.1802
ENSG00000058729.11	chr5	97160867	97183247	protein_coding	RIOK2	1370	921	1242	791	1213	873	1070.6	-0.640182	0.130906	-4.8904	1.00629e-06	6.54946e-06	1304.05	837.149
ENSG00000173457.11	chr11	64244479	64246943	protein_coding	PPP1R14B	12118	10816	9947	7918	11265	7725	10052.7	-0.640153	0.116786	-5.48144	4.21881e-08	3.47271e-07	12247	7858.44
ENSG00000197417.9	chr17	3608240	3636250	protein_coding	SHPK	280	222	267	168	290	177	233.809	-0.639893	0.177605	-3.60289	0.000314695	0.00123542	285.019	182.599
ENSG00000117419.16	chr1	44221070	44355260	protein_coding	ERI3	2002	1759	1779	1296	1842	1383	1692.06	-0.639784	0.106965	-5.98122	2.21476e-09	2.25258e-08	2060.89	1323.22
ENSG00000134440.12	chr18	57600656	57622213	protein_coding	NARS1	8673	7020	7746	5117	8143	5971	7141.73	-0.638889	0.0882014	-7.24352	4.37186e-13	7.1932e-12	8697.78	5585.68
ENSG00000183647.11	chr19	57599885	57612722	protein_coding	ZNF530	375	280	328	202	305	291	299.07	-0.638641	0.180105	-3.54593	0.000391229	0.00149796	363.995	234.145
ENSG00000204392.11	chr6	31797396	31806966	protein_coding	LSM2	1109	690	875	538	908	737	809.801	-0.638216	0.158244	-4.03312	5.50406e-05	0.000255679	985.962	633.639
ENSG00000111142.14	chr12	95473520	95515839	protein_coding	METAP2	7318	6006	7265	4352	7114	5435	6271.04	-0.63804	0.0922485	-6.91654	4.62819e-12	6.82719e-11	7635.66	4906.42
ENSG00000167775.11	chr19	8302127	8308358	protein_coding	CD320	4543	4304	3764	3040	4658	2743	3864.44	-0.637907	0.13801	-4.62218	3.79727e-06	2.19697e-05	4705.39	3023.49
ENSG00000127418.15	chr4	1009936	1026898	protein_coding	FGFRL1	2185	1856	1611	1446	1980	1206	1728.41	-0.637417	0.157325	-4.0516	5.08688e-05	0.000238102	2104.03	1352.8
ENSG00000167986.15	chr11	61299451	61342596	protein_coding	DDB1	12712	13516	13175	8412	14129	10160	12090.7	-0.637386	0.110188	-5.78453	7.27134e-09	6.81604e-08	14719.5	9461.83
ENSG00000198912.12	chr1	3889125	3900293	protein_coding	C1orf174	1613	1428	1280	1056	1474	1011	1322.49	-0.636706	0.135777	-4.68934	2.74093e-06	1.63152e-05	1609.53	1035.45
ENSG00000177150.13	chr18	13663347	13726663	protein_coding	FAM210A	1022	1269	1263	757	1229	959	1093.48	-0.636618	0.153487	-4.1477	3.35828e-05	0.000162693	1331.17	855.79
ENSG00000172336.5	chr7	100706121	100707486	protein_coding	POP7	1446	1285	1168	944	1352	906	1193.25	-0.636609	0.134151	-4.74545	2.08043e-06	1.27195e-05	1452.26	934.236
ENSG00000204922.5	chr11	62670273	62673686	protein_coding	UQCC3	291	229	308	180	295	206	251.852	-0.636112	0.171847	-3.70162	0.000214227	0.000873806	306.523	197.182
ENSG00000184232.9	chr11	120211032	120230334	protein_coding	OAF	1426	1081	1111	860	1272	836	1102.67	-0.635647	0.133362	-4.76634	1.87605e-06	1.15652e-05	1341.61	863.729
ENSG00000103653.17	chr15	74782080	74803197	protein_coding	CSK	4106	3754	3747	2690	3909	2921	3552	-0.635644	0.0985505	-6.44993	1.119e-10	1.36533e-09	4321.88	2782.12
ENSG00000181619.11	chr14	59429022	59465342	protein_coding	GPR135	227	198	392	156	249	258	248.072	-0.635445	0.268697	-2.36491	0.0180342	0.0432156	301.734	194.409
ENSG00000172954.14	chr2	30447226	30644225	protein_coding	LCLAT1	1220	1295	1166	754	1360	960	1130.73	-0.635083	0.137289	-4.6259	3.72981e-06	2.16326e-05	1376.28	885.182
ENSG00000122643.23	chr7	33014130	33062796	protein_coding	NT5C3A	896	739	742	557	835	563	725.968	-0.634946	0.130834	-4.85305	1.21574e-06	7.76237e-06	883.16	568.775
ENSG00000176974.20	chr17	18327860	18363563	protein_coding	SHMT1	1154	1110	1358	785	1108	1055	1107.63	-0.634568	0.143492	-4.42231	9.76492e-06	5.2756e-05	1347.03	868.217
ENSG00000170525.21	chr10	6144934	6254644	protein_coding	PFKFB3	2400	2278	2294	1570	2267	1874	2135.76	-0.634515	0.108398	-5.85356	4.81158e-09	4.63336e-08	2597.75	1673.77
ENSG00000130725.8	chr19	58555712	58558954	protein_coding	UBE2M	5412	6348	4749	3825	5737	4140	5095.51	-0.634284	0.151808	-4.17818	2.93847e-05	0.000143836	6198.16	3992.85
ENSG00000130052.14	chrX	68647666	68725842	protein_coding	STARD8	723	843	504	511	746	467	640.251	-0.634274	0.215852	-2.93847	0.00329837	0.00997496	778.918	501.583
ENSG00000189114.8	chr19	45178784	45216933	protein_coding	BLOC1S3	521	713	527	387	602	477	545.316	-0.633497	0.19447	-3.25756	0.00112373	0.00389007	663.364	427.269
ENSG00000133226.17	chr1	24631716	24673281	protein_coding	SRRM1	5275	5495	6048	3506	5605	4760	5157.61	-0.632951	0.121867	-5.1938	2.06047e-07	1.51419e-06	6271.32	4043.9
ENSG00000130382.9	chr19	6210381	6279975	protein_coding	MLLT1	4103	4079	4209	2816	4177	3208	3799.58	-0.632897	0.100461	-6.29992	2.97807e-10	3.41246e-09	4619.84	2979.32
ENSG00000185989.11	chr13	113977783	114132623	protein_coding	RASA3	563	478	434	374	530	312	451.448	-0.632762	0.175401	-3.60751	0.000309146	0.00121668	548.862	354.033
ENSG00000198900.7	chr20	41028822	41124487	protein_coding	TOP1	2755	2651	3088	1806	2952	2262	2599.4	-0.632733	0.106948	-5.91626	3.29354e-09	3.2378e-08	3160.7	2038.1
ENSG00000180376.17	chr3	56557161	56621837	protein_coding	CCDC66	519	291	496	266	455	348	394.574	-0.63263	0.196169	-3.22493	0.00126005	0.00429768	479.633	309.514
ENSG00000182518.13	chrX	55143102	55161310	protein_coding	FAM104B	577	404	652	301	564	479	495.349	-0.632629	0.188195	-3.36156	0.000775022	0.00278468	602.287	388.411
ENSG00000167394.13	chr16	31060843	31074240	protein_coding	ZNF668	464	615	436	380	576	315	469.164	-0.63244	0.215796	-2.93074	0.00338157	0.0102004	570.618	367.71
ENSG00000165724.6	chr9	137582081	137590512	protein_coding	ZMYND19	2248	1874	1719	1388	1933	1462	1787.2	-0.632361	0.128609	-4.91692	8.79151e-07	5.7887e-06	2172.44	1401.95
ENSG00000089280.19	chr16	31180138	31191605	protein_coding	FUS	20357	17447	18536	12305	18715	15236	17223.7	-0.632232	0.0924588	-6.83799	8.0311e-12	1.14752e-10	20938.1	13509.2
ENSG00000076003.5	chr2	135839626	135876443	protein_coding	MCM6	7701	6235	7685	4729	7288	5722	6593.3	-0.63218	0.0922319	-6.85425	7.16886e-12	1.03058e-10	8014.88	5171.71
ENSG00000134186.12	chr1	108692310	108702928	protein_coding	PRPF38B	4172	3118	3902	2534	3784	2846	3407.96	-0.631755	0.100734	-6.27154	3.57485e-10	4.05677e-09	4141.98	2673.94
ENSG00000203995.10	chr1	52842511	52894998	protein_coding	ZYG11A	849	760	934	522	858	716	777.134	-0.631068	0.133242	-4.73626	2.17697e-06	1.32524e-05	944.477	609.792
ENSG00000141569.12	chr17	75880335	75896951	protein_coding	TRIM65	3923	3579	3293	2664	3761	2475	3310.37	-0.630725	0.12514	-5.04016	4.65134e-07	3.20933e-06	4022.59	2598.15
ENSG00000004487.17	chr1	23019443	23083689	protein_coding	KDM1A	9635	9297	8770	6442	9954	6596	8502.65	-0.63059	0.107717	-5.85415	4.79464e-09	4.6202e-08	10332.1	6673.16
ENSG00000100632.11	chr14	69380128	69398299	protein_coding	ERH	5206	3440	3987	2864	4288	3186	3840.92	-0.630488	0.126552	-4.98202	6.29227e-07	4.26647e-06	4666.76	3015.08
ENSG00000141026.6	chr17	17476994	17493221	protein_coding	MED9	548	533	532	382	570	383	494.915	-0.629903	0.140498	-4.48337	7.34728e-06	4.07071e-05	601.347	388.482
ENSG00000157693.15	chr9	114611206	114646422	protein_coding	TMEM268	616	647	575	409	646	472	565.419	-0.629876	0.146134	-4.31025	1.63068e-05	8.38319e-05	687.154	443.683
ENSG00000168303.9	chr7	40126027	40134622	protein_coding	MPLKIP	1157	921	906	735	1013	700	912.312	-0.629803	0.138151	-4.55881	5.14448e-06	2.92017e-05	1108.06	716.562
ENSG00000100580.8	chr14	77335029	77377094	protein_coding	TMED8	883	882	1002	605	918	757	848.411	-0.6297	0.129095	-4.87782	1.07263e-06	6.93966e-06	1030.62	666.197
ENSG00000174013.8	chr3	196568611	196589059	protein_coding	FBXO45	1482	1581	1850	1018	1822	1268	1507.23	-0.629526	0.134314	-4.68698	2.77265e-06	1.64876e-05	1831.47	1182.98
ENSG00000100941.9	chr14	39175183	39183220	protein_coding	PNN	9482	4854	7390	5251	7300	5063	6562.32	-0.629518	0.171745	-3.66542	0.000246932	0.000993145	7971.33	5153.31
ENSG00000143256.5	chr1	161100556	161118055	protein_coding	PFDN2	4798	2867	3354	2671	3900	2455	3344.09	-0.629299	0.158722	-3.96477	7.34652e-05	0.000333368	4061.83	2626.34
ENSG00000186575.19	chr22	29603556	29698598	protein_coding	NF2	1597	2112	2100	1140	1921	1771	1793.11	-0.629239	0.178082	-3.53342	0.000410219	0.00156346	2178.26	1407.95
ENSG00000143799.14	chr1	226360210	226408154	protein_coding	PARP1	19608	19055	18803	12571	20242	14907	17639.1	-0.629217	0.0956092	-6.58113	4.6688e-11	5.9809e-10	21426.3	13852
ENSG00000250479.9	chr22	23765834	23767972	protein_coding	CHCHD10	7706	4044	5369	3936	5797	4206	5178.04	-0.628992	0.167041	-3.7655	0.000166214	0.000696069	6288.92	4067.15
ENSG00000188846.14	chr3	40457292	40468587	protein_coding	RPL14	28576	23873	28720	18600	26249	21546	24798.4	-0.628344	0.092385	-6.80137	1.03627e-11	1.44986e-10	30114.2	19482.7
ENSG00000167280.17	chr17	79074824	79088599	protein_coding	ENGASE	2265	1758	2011	1417	2047	1491	1842.1	-0.628199	0.105164	-5.97354	2.32154e-09	2.35101e-08	2236.51	1447.7
ENSG00000178502.6	chr17	41848518	41865423	protein_coding	KLHL11	812	821	853	476	865	730	763.24	-0.628002	0.150922	-4.16111	3.16698e-05	0.000154167	927.107	599.373
ENSG00000196155.13	chr16	67277510	67289499	protein_coding	PLEKHG4	1812	1210	1820	975	1565	1418	1470.59	-0.627951	0.154948	-4.05265	5.0641e-05	0.000237114	1785.42	1155.75
ENSG00000118046.16	chr19	1177558	1228431	protein_coding	STK11	4382	5188	4102	3456	4874	3055	4225.53	-0.627783	0.158665	-3.95666	7.60048e-05	0.000343677	5130.79	3320.27
ENSG00000115207.13	chr2	27325849	27357034	protein_coding	GTF3C2	4160	3567	3728	2562	4026	2903	3507.72	-0.626584	0.0920983	-6.80342	1.02161e-11	1.43076e-10	4257.83	2757.61
ENSG00000051180.17	chr15	40694774	40732340	protein_coding	RAD51	688	550	729	392	606	611	600.354	-0.62657	0.168745	-3.71311	0.00020473	0.000839679	728.486	472.222
ENSG00000184110.15	chr16	28688558	28735727	protein_coding	EIF3C	1106	1074	1060	675	1185	849	994.846	-0.626335	0.122761	-5.10205	3.35998e-07	2.38476e-06	1208.02	781.672
ENSG00000013523.11	chr14	76786009	76826246	protein_coding	ANGEL1	1662	1541	1414	1081	1614	1133	1418.08	-0.626053	0.121174	-5.16655	2.3846e-07	1.73612e-06	1721.08	1115.07
ENSG00000147274.14	chrX	136848004	136880764	protein_coding	RBMX	15033	13783	13447	9705	15050	10373	12972.2	-0.62547	0.0969679	-6.45027	1.11648e-10	1.36344e-09	15741.2	10203.2
ENSG00000092199.18	chr14	21209136	21269494	protein_coding	HNRNPC	27620	26585	26547	17890	29597	20008	24806.8	-0.625085	0.0957223	-6.5302	6.56833e-11	8.29384e-10	30099	19514.5
ENSG00000084090.14	chr2	96184859	96208827	protein_coding	STARD7	8536	7500	8305	5406	8463	6302	7456.9	-0.624761	0.0821579	-7.60439	2.86257e-14	5.42429e-13	9046.81	5866.99
ENSG00000127540.12	chr19	1597169	1605473	protein_coding	UQCR11	1145	912	819	738	926	688	881.314	-0.624718	0.15903	-3.9283	8.55492e-05	0.000383396	1068.8	693.829
ENSG00000143815.15	chr1	225401502	225428925	protein_coding	LBR	4760	3783	4094	2561	4608	3375	3864.23	-0.624654	0.109958	-5.68084	1.34035e-08	1.20291e-07	4688.46	3040
ENSG00000198837.10	chr1	153929501	153946718	protein_coding	DENND4B	2198	2213	2544	1505	2152	2054	2135.68	-0.624497	0.136865	-4.56287	5.04581e-06	2.86878e-05	2590.55	1680.82
ENSG00000106355.10	chr7	32485338	32495283	protein_coding	LSM5	1535	961	1308	805	1393	957	1156.07	-0.623411	0.144191	-4.3235	1.53574e-05	7.95307e-05	1402.07	910.062
ENSG00000196419.13	chr22	41621163	41664048	protein_coding	XRCC6	24651	20785	22394	15317	24303	16780	20777.7	-0.623139	0.0848823	-7.34121	2.11671e-13	3.61763e-12	25196.6	16358.7
ENSG00000063601.17	chrX	150692971	150765108	protein_coding	MTMR1	1489	1404	1426	949	1385	1229	1327.17	-0.622458	0.123204	-5.05225	4.3663e-07	3.03491e-06	1608.89	1045.45
ENSG00000103404.15	chr16	23061406	23149452	protein_coding	USP31	934	957	1067	587	903	948	909.522	-0.622058	0.170432	-3.6499	0.000262346	0.00104797	1102.52	716.525
ENSG00000145362.21	chr4	112818032	113384221	protein_coding	ANK2	416	398	312	251	438	261	346.74	-0.621824	0.188748	-3.29446	0.000986116	0.0034552	420.667	272.812
ENSG00000169714.17	chr3	129167827	129183922	protein_coding	CNBP	13078	11275	11471	8412	13018	8416	10988.5	-0.621793	0.101594	-6.12037	9.33576e-10	9.99933e-09	13320.7	8656.32
ENSG00000182979.18	chr14	105419820	105470729	protein_coding	MTA1	8860	7851	8209	5958	8474	6169	7646.89	-0.621604	0.0929987	-6.68401	2.32491e-11	3.09047e-10	9268.86	6024.91
ENSG00000099783.12	chr19	8444767	8489114	protein_coding	HNRNPM	17737	16626	17048	11606	18162	13056	15796	-0.621541	0.0876531	-7.09092	1.33225e-12	2.07816e-11	19147.2	12444.8
ENSG00000104047.15	chr15	49621037	49656232	protein_coding	DTWD1	602	441	601	348	541	465	501.619	-0.621104	0.152139	-4.08248	4.45584e-05	0.000210943	607.732	395.505
ENSG00000137692.12	chr11	103050686	103092194	protein_coding	DCUN1D5	2618	2433	2469	1761	2587	1891	2310.79	-0.621059	0.100275	-6.19353	5.883e-10	6.50864e-09	2800.53	1821.05
ENSG00000105677.12	chr19	35545600	35547526	protein_coding	TMEM147	3230	2489	2556	1954	2829	2052	2533.03	-0.620932	0.115233	-5.38847	7.1059e-08	5.61752e-07	3069.57	1996.5
ENSG00000117481.11	chr1	46340789	46365152	protein_coding	NSUN4	1047	837	967	611	1035	731	872.159	-0.6209	0.115607	-5.37076	7.84061e-08	6.16399e-07	1057.25	687.071
ENSG00000115942.9	chr2	200908977	200963680	protein_coding	ORC2	2279	2073	2534	1520	2504	1724	2110.76	-0.620836	0.104799	-5.92408	3.14053e-09	3.10034e-08	2558.37	1663.15
ENSG00000135070.15	chr9	86264546	86283102	protein_coding	ISCA1	2380	1646	1783	1349	2061	1401	1773.63	-0.620307	0.132169	-4.69328	2.68855e-06	1.60687e-05	2149.02	1398.24
ENSG00000196557.13	chr16	1153106	1221771	protein_coding	CACNA1H	3442	3248	2868	2349	3596	2069	2942.6	-0.620046	0.141775	-4.37346	1.22292e-05	6.45511e-05	3565.62	2319.58
ENSG00000176422.14	chr12	56468578	56479708	protein_coding	SPRYD4	513	450	453	311	580	309	434.417	-0.619308	0.166801	-3.71285	0.000204939	0.000840293	526.762	342.073
ENSG00000115827.14	chr2	171434217	171485052	protein_coding	DCAF17	1478	1233	1518	891	1441	1177	1294.9	-0.619293	0.115519	-5.36098	8.27729e-08	6.47013e-07	1568.59	1021.21
ENSG00000087995.16	chr17	62423875	62453385	protein_coding	METTL2A	1857	1763	1932	1273	1869	1462	1706.46	-0.618954	0.103525	-5.9788	2.24792e-09	2.28466e-08	2066.81	1346.12
ENSG00000168883.20	chr2	85602856	85649283	protein_coding	USP39	4441	4453	4386	2925	4882	3350	4089.97	-0.618883	0.10512	-5.88739	3.92354e-09	3.82518e-08	4954.65	3225.3
ENSG00000063241.8	chr19	55452985	55462343	protein_coding	ISOC2	3181	3169	2090	2084	3199	1831	2609.8	-0.618649	0.188523	-3.28156	0.00103236	0.00360114	3161.16	2058.45
ENSG00000129460.16	chr14	23469689	23509862	protein_coding	NGDN	1137	881	994	739	1035	715	922.142	-0.618588	0.125043	-4.947	7.5367e-07	5.02577e-06	1116.5	727.784
ENSG00000174738.13	chr3	23945286	23980617	protein_coding	NR1D2	627	550	678	417	613	504	568.855	-0.618313	0.133195	-4.64215	3.44806e-06	2.01641e-05	688.673	449.037
ENSG00000228300.14	chr19	1275530	1279244	protein_coding	FAM174C	1809	1923	1446	1255	1747	1311	1601.89	-0.617912	0.156025	-3.96034	7.48435e-05	0.000339077	1939.79	1264
ENSG00000146205.14	chr2	241188509	241225377	protein_coding	ANO7	146	144	171	106	170	110	141.639	-0.617345	0.215992	-2.85818	0.0042608	0.0124667	171.583	111.695
ENSG00000158417.11	chr2	99337371	99401326	protein_coding	EIF5B	14435	14505	17188	10165	17018	11563	14185.3	-0.617248	0.108775	-5.67452	1.39079e-08	1.245e-07	17174.8	11195.7
ENSG00000167074.15	chr22	41367333	41399326	protein_coding	TEF	300	322	258	225	339	178	272.041	-0.617104	0.214417	-2.87806	0.00400132	0.011821	329.516	214.567
ENSG00000112208.11	chr6	57172326	57189833	protein_coding	BAG2	1452	1271	1305	919	1530	937	1237.07	-0.617027	0.11984	-5.14874	2.62236e-07	1.89553e-06	1498.09	976.038
ENSG00000127463.15	chr1	19215660	19251527	protein_coding	EMC1	6402	6112	6313	4261	6503	4928	5793.62	-0.616889	0.0923527	-6.6797	2.39425e-11	3.17665e-10	7013.82	4573.43
ENSG00000166896.9	chr12	57906039	57959148	protein_coding	ATP23	221	202	273	151	253	178	213.324	-0.61665	0.190068	-3.24437	0.00117709	0.00404209	258.327	168.321
ENSG00000163714.18	chr3	142964497	143060725	protein_coding	U2SURP	7572	5264	9628	4223	6808	7363	6836.42	-0.616538	0.198401	-3.10754	0.00188653	0.00614209	8275.13	5397.7
ENSG00000063046.18	chr12	53006282	53042215	protein_coding	EIF4B	24160	25266	25185	17051	27541	18230	23018.4	-0.615487	0.107094	-5.74719	9.07379e-09	8.38865e-08	27855.9	18180.9
ENSG00000105072.9	chr19	16496394	16521352	protein_coding	C19orf44	382	301	337	247	354	246	312.786	-0.614602	0.158304	-3.88241	0.000103425	0.000454421	378.25	247.321
ENSG00000146834.14	chr7	100428790	100434118	protein_coding	MEPCE	3557	4335	3624	2785	4234	2704	3571.91	-0.614271	0.149381	-4.11212	3.92045e-05	0.000187483	4321.37	2822.46
ENSG00000144043.12	chr2	70985942	70994873	protein_coding	TEX261	3026	2988	2812	2057	3326	2063	2722.33	-0.613974	0.119981	-5.11725	3.10021e-07	2.21262e-06	3293.5	2151.17
ENSG00000136518.17	chr3	179562886	179588407	protein_coding	ACTL6A	2833	2247	2389	1746	2671	1815	2291.23	-0.61384	0.107021	-5.73568	9.71244e-09	8.9381e-08	2771.4	1811.06
ENSG00000133111.4	chr13	36819222	36829104	protein_coding	RFXAP	415	301	388	233	371	312	337.635	-0.613604	0.163859	-3.74472	0.000180597	0.000752504	408.234	267.036
ENSG00000189159.16	chr17	75135248	75168281	protein_coding	JPT1	6515	4508	4760	3768	5768	3626	4828.81	-0.613376	0.135739	-4.51879	6.21935e-06	3.48407e-05	5840.06	3817.57
ENSG00000160075.12	chr1	1541673	1574863	protein_coding	SSU72	5084	5267	4773	3500	5338	3852	4672.76	-0.613268	0.114385	-5.36144	8.25621e-08	6.45723e-07	5651.47	3694.05
ENSG00000128609.16	chr7	123536997	123557904	protein_coding	NDUFA5	1456	1233	1468	868	1398	1196	1275.95	-0.612698	0.120996	-5.06379	4.10998e-07	2.87373e-06	1542.82	1009.08
ENSG00000155792.10	chr8	119873717	120050918	protein_coding	DEPTOR	215	139	186	124	183	140	164.88	-0.612248	0.210496	-2.9086	0.00363047	0.0108583	199.181	130.58
ENSG00000147687.19	chr8	124488485	124539458	protein_coding	TATDN1	1573	1013	1319	865	1467	938	1191.55	-0.611795	0.140901	-4.34204	1.41168e-05	7.35106e-05	1440.56	942.551
ENSG00000087263.17	chr16	56451521	56479104	protein_coding	OGFOD1	2473	2288	2338	1576	2426	1929	2186.58	-0.611698	0.102596	-5.9622	2.48867e-09	2.50767e-08	2643.32	1729.85
ENSG00000175216.15	chr11	46743048	46846308	protein_coding	CKAP5	11926	10639	13258	7982	12312	9579	11004.4	-0.61147	0.0964067	-6.34261	2.25909e-10	2.63785e-09	13302	8706.78
ENSG00000163781.14	chr3	133598175	133662380	protein_coding	TOPBP1	3123	2246	3540	1798	2928	2652	2720.35	-0.611322	0.154662	-3.95263	7.72981e-05	0.000349078	3288.03	2152.67
ENSG00000099995.19	chr22	30331988	30356919	protein_coding	SF3A1	5314	5167	5933	3580	5597	4546	5055.51	-0.61077	0.105992	-5.76243	8.29113e-09	7.71054e-08	6109.96	4001.05
ENSG00000140025.16	chr14	89794669	89954777	protein_coding	EFCAB11	252	155	216	113	233	178	189.821	-0.610333	0.225808	-2.70288	0.00687406	0.0189054	229.508	150.135
ENSG00000138660.12	chr4	112231740	112273110	protein_coding	AP1AR	2074	1792	1981	1246	2176	1510	1797.36	-0.610156	0.102204	-5.96997	2.37296e-09	2.39621e-08	2172.48	1422.25
ENSG00000163071.11	chr4	52051304	52097299	protein_coding	SPATA18	164	160	151	96	177	129	146.462	-0.610116	0.216173	-2.82235	0.00476731	0.01376	177.202	115.722
ENSG00000104969.11	chr19	2754715	2783362	protein_coding	SGTA	5969	7104	5662	4126	6763	4997	5818.84	-0.609739	0.144463	-4.22073	2.43518e-05	0.000120962	7030.92	4606.76
ENSG00000104341.17	chr8	97775057	97853013	protein_coding	LAPTM4B	13366	13622	10755	8988	15001	8204	11685.5	-0.609739	0.155258	-3.92727	8.59163e-05	0.000384675	14119.3	9251.76
ENSG00000186298.12	chr12	110719680	110742939	protein_coding	PPP1CC	8874	8157	8182	5848	9156	6200	7770.48	-0.609662	0.095358	-6.3934	1.62235e-10	1.92784e-09	9388.64	6152.32
ENSG00000130695.16	chr1	26234200	26278808	protein_coding	CEP85	2045	1711	1657	1298	1794	1404	1665.97	-0.609658	0.11983	-5.08768	3.62469e-07	2.55083e-06	2012.43	1319.51
ENSG00000160688.19	chr1	154983338	154993111	protein_coding	FLAD1	3728	2896	2506	2285	3552	1868	2807.65	-0.609387	0.171868	-3.54567	0.000391621	0.00149906	3392.09	2223.21
ENSG00000182118.8	chr1	231018958	231040254	protein_coding	FAM89A	326	264	250	197	334	181	258.246	-0.608545	0.195615	-3.11093	0.001865	0.00608181	312.138	204.353
ENSG00000167005.14	chr16	56429133	56452199	protein_coding	NUDT21	1620	1579	2031	1077	1949	1399	1609.5	-0.608471	0.133664	-4.55223	5.30791e-06	3.00568e-05	1944.4	1274.6
ENSG00000085415.16	chr18	12947133	12987536	protein_coding	SEH1L	3040	2441	3009	1872	3085	2174	2605.65	-0.6078	0.0968701	-6.27438	3.5102e-10	3.98981e-09	3146.74	2064.56
ENSG00000089195.15	chr20	5937228	5950558	protein_coding	TRMT6	1226	1020	1203	787	1138	943	1060.14	-0.607726	0.113155	-5.37073	7.84198e-08	6.16399e-07	1279.74	840.527
ENSG00000113569.16	chr5	37288137	37371106	protein_coding	NUP155	4986	5143	5472	3386	5654	4144	4818.41	-0.607536	0.107095	-5.67289	1.40411e-08	1.25534e-07	5818.73	3818.08
ENSG00000184897.6	chr3	129314771	129316286	protein_coding	H1-10	4964	4572	3914	3194	4942	3213	4154.26	-0.607497	0.129284	-4.69892	2.61537e-06	1.56578e-05	5016.44	3292.08
ENSG00000275023.5	chr17	38705273	38729795	protein_coding	MLLT6	6843	7224	6958	4997	7510	5209	6505.51	-0.60686	0.111461	-5.4446	5.19214e-08	4.20525e-07	7854.15	5156.87
ENSG00000184436.12	chr22	20999104	21002196	protein_coding	THAP7	1298	1334	1072	924	1299	890	1147.74	-0.606793	0.151516	-4.00482	6.20651e-05	0.000284934	1385.63	909.845
ENSG00000164164.17	chr4	145110838	145180589	protein_coding	OTUD4	3656	3274	4370	2336	3343	3651	3474.32	-0.606059	0.162618	-3.72688	0.000193865	0.000798597	4193.19	2755.45
ENSG00000169738.8	chr17	82035136	82037709	protein_coding	DCXR	1834	1411	1434	1060	1613	1239	1438.25	-0.605904	0.121437	-4.98944	6.05535e-07	4.1177e-06	1735.74	1140.75
ENSG00000230453.9	chr9	33524394	33573009	protein_coding	ANKRD18B	555	649	763	398	656	600	608.391	-0.605861	0.181527	-3.33758	0.000845118	0.00300972	734.376	482.406
ENSG00000118707.11	chr20	36573488	36593950	protein_coding	TGIF2	815	769	688	470	775	667	702.057	-0.605773	0.151488	-3.99881	6.36626e-05	0.000292078	847.46	556.654
ENSG00000105173.14	chr19	29811991	29824312	protein_coding	CCNE1	2180	1812	2044	1478	2065	1491	1857.11	-0.605278	0.103908	-5.82514	5.70639e-09	5.42837e-08	2240.56	1473.65
ENSG00000166881.10	chr12	57055643	57088063	protein_coding	NEMP1	2234	1864	2345	1201	2047	2128	1980.29	-0.60472	0.1669	-3.62324	0.000290932	0.0011498	2389.28	1571.31
ENSG00000120253.14	chr6	149724315	149749665	protein_coding	NUP43	2120	1913	2399	1305	2260	1852	1979.59	-0.604705	0.125732	-4.80947	1.51333e-06	9.48234e-06	2388.7	1570.49
ENSG00000277972.2	chr17	38730341	38735605	protein_coding	CISD3	1276	1122	1214	830	1220	971	1113.2	-0.604501	0.108077	-5.59324	2.22866e-08	1.93493e-07	1342.8	883.598
ENSG00000170088.14	chr4	165070608	165208549	protein_coding	TMEM192	1185	1231	1127	774	1280	948	1097	-0.604356	0.128868	-4.68974	2.73553e-06	1.62943e-05	1323.86	870.137
ENSG00000204564.12	chr6	30647039	30653210	protein_coding	C6orf136	603	409	476	318	550	385	455.795	-0.604177	0.157063	-3.84673	0.000119706	0.000518849	549.958	361.631
ENSG00000204852.17	chr12	110614027	110663431	protein_coding	TCTN1	1005	761	1022	550	1039	769	854.781	-0.603829	0.140608	-4.29442	1.75154e-05	8.96212e-05	1031.4	678.166
ENSG00000108883.13	chr17	44849948	44899445	protein_coding	EFTUD2	9273	8995	9102	6321	9543	7165	8458.28	-0.603414	0.0938267	-6.43116	1.26636e-10	1.52796e-09	10201.9	6714.7
ENSG00000088992.18	chr12	117038923	117099479	protein_coding	TESC	865	692	549	555	735	471	649.777	-0.603156	0.189941	-3.17548	0.00149587	0.00499814	783.513	516.042
ENSG00000115204.15	chr2	27309492	27325680	protein_coding	MPV17	2074	1676	2031	1318	1995	1527	1777.49	-0.602918	0.0992806	-6.07286	1.25648e-09	1.31781e-08	2143.28	1411.69
ENSG00000123737.13	chr4	121801318	121817021	protein_coding	EXOSC9	2091	1461	1778	1200	1898	1370	1634.06	-0.602835	0.117995	-5.10898	3.23906e-07	2.30705e-06	1970.43	1297.69
ENSG00000105732.13	chr19	42068477	42081552	protein_coding	ZNF574	1104	1393	1161	848	1276	976	1139.08	-0.602314	0.158108	-3.8095	0.000139246	0.000593877	1373.66	904.496
ENSG00000175711.8	chr17	82942155	83051810	protein_coding	B3GNTL1	901	766	933	602	841	722	800.592	-0.602172	0.125657	-4.79217	1.64985e-06	1.02875e-05	964.814	636.369
ENSG00000148399.13	chr9	137554444	137578925	protein_coding	DPH7	1907	1111	1478	1022	1577	1150	1372.95	-0.602049	0.152749	-3.94143	8.09989e-05	0.00036416	1655.08	1090.83
ENSG00000095485.18	chr10	100232298	100267680	protein_coding	CWF19L1	971	974	1121	666	965	928	947.32	-0.601947	0.148215	-4.0613	4.87999e-05	0.000229101	1141.91	752.729
ENSG00000103707.10	chr15	65001512	65029639	protein_coding	MTFMT	738	691	725	514	694	589	665.582	-0.601708	0.131401	-4.57917	4.66819e-06	2.66805e-05	802.014	529.15
ENSG00000145041.16	chr3	51395867	51500015	protein_coding	DCAF1	2882	2818	2859	1861	3106	2291	2646.51	-0.601288	0.104309	-5.76449	8.19046e-09	7.62696e-08	3190.68	2102.35
ENSG00000011523.14	chr2	65056366	65087004	protein_coding	CEP68	1919	1916	2019	1350	1936	1620	1810.57	-0.601278	0.114331	-5.25909	1.44771e-07	1.08941e-06	2182.27	1438.87
ENSG00000186272.13	chr19	57411161	57421934	protein_coding	ZNF17	166	121	152	96	161	113	134.689	-0.601234	0.216995	-2.77073	0.00559303	0.0158167	162.383	106.995
ENSG00000167699.13	chr17	757097	783390	protein_coding	GLOD4	3034	2550	2800	1880	3072	2136	2583.04	-0.600861	0.0932857	-6.44108	1.18623e-10	1.44114e-09	3113.62	2052.45
ENSG00000154473.18	chr10	123154402	123170467	protein_coding	BUB3	6840	4831	6018	4143	6258	4436	5429.63	-0.598427	0.107763	-5.55317	2.80532e-08	2.38571e-07	6539.51	4319.75
ENSG00000156802.13	chr8	123319850	123416350	protein_coding	ATAD2	6485	5000	7926	3983	6333	5888	5954.8	-0.598347	0.155519	-3.84741	0.000119371	0.000517715	7172.03	4737.58
ENSG00000165185.15	chr9	112486827	112669397	protein_coding	KIAA1958	538	469	647	377	602	418	509.177	-0.598067	0.147681	-4.04973	5.12772e-05	0.000239934	613.261	405.093
ENSG00000115840.14	chr2	171783405	171999859	protein_coding	SLC25A12	1816	1457	1688	1167	1830	1197	1527.75	-0.597619	0.107349	-5.56705	2.59088e-08	2.21803e-07	1839.79	1215.7
ENSG00000119203.14	chr2	9423651	9473101	protein_coding	CPSF3	3497	3071	3510	2195	3585	2746	3109.94	-0.596878	0.0941502	-6.33964	2.30307e-10	2.68476e-09	3744.46	2475.43
ENSG00000178966.17	chr9	83980798	84004074	protein_coding	RMI1	888	617	869	510	791	684	728.241	-0.596858	0.148544	-4.01804	5.86838e-05	0.000270732	876.487	579.994
ENSG00000153922.11	chr5	98853985	98929007	protein_coding	CHD1	3196	2441	3484	2024	3355	2331	2801.7	-0.596529	0.117999	-5.05539	4.29504e-07	2.98685e-06	3372.86	2230.53
ENSG00000104228.13	chr8	27284886	27311272	protein_coding	TRIM35	1093	976	923	648	1001	872	925.525	-0.596475	0.136552	-4.36811	1.25329e-05	6.58947e-05	1114.13	736.925
ENSG00000080345.18	chr2	151409883	151508013	protein_coding	RIF1	5209	5329	7903	3946	6286	5308	5690.22	-0.596341	0.161336	-3.69626	0.000218801	0.000890148	6849.75	4530.68
ENSG00000124795.17	chr6	18223860	18264548	protein_coding	DEK	7741	6449	8520	5037	7919	6169	6992.63	-0.59628	0.10301	-5.78857	7.09866e-09	6.67189e-08	8417.3	5567.95
ENSG00000110881.12	chr12	50057548	50083611	protein_coding	ASIC1	1093	1085	858	737	1048	781	942.966	-0.596164	0.152819	-3.90111	9.57539e-05	0.000423881	1135.06	750.868
ENSG00000185085.2	chr11	62646848	62653302	protein_coding	INTS5	1587	1877	1651	1193	1929	1261	1592.52	-0.595575	0.143552	-4.14886	3.34139e-05	0.000161931	1917.08	1267.96
ENSG00000105135.16	chr19	15114984	15125786	protein_coding	ILVBL	2852	3267	2454	2086	3093	2129	2672.8	-0.595444	0.154516	-3.85361	0.000116389	0.000505869	3216.88	2128.72
ENSG00000059573.9	chr10	95605941	95656711	protein_coding	ALDH18A1	9309	9150	8910	6455	9879	6906	8483.31	-0.594934	0.100227	-5.93587	2.92296e-09	2.89975e-08	10208.3	6758.28
ENSG00000076984.18	chr19	7903843	7914478	protein_coding	MAP2K7	2371	2450	2046	1670	2541	1644	2134.1	-0.594776	0.137901	-4.31305	1.61016e-05	8.28979e-05	2568.14	1700.07
ENSG00000136819.15	chr9	129827290	129835863	protein_coding	C9orf78	2317	1887	2045	1499	2158	1599	1928.08	-0.594729	0.102395	-5.8082	6.31466e-09	5.9708e-08	2319.56	1536.61
ENSG00000146733.14	chr7	56011051	56051604	protein_coding	PSPH	1099	923	992	703	1080	766	930.445	-0.594721	0.111297	-5.34353	9.11528e-08	7.04326e-07	1119.54	741.35
ENSG00000205250.9	chr16	67192155	67198918	protein_coding	E2F4	3366	2455	2722	2177	2824	2120	2629.92	-0.594261	0.125735	-4.7263	2.28652e-06	1.38768e-05	3163.35	2096.5
ENSG00000169288.18	chr4	77862830	77952785	protein_coding	MRPL1	1154	891	1107	675	1208	805	970.199	-0.593244	0.121818	-4.86991	1.1165e-06	7.19454e-06	1167.3	773.094
ENSG00000129910.8	chr16	89171748	89195492	protein_coding	CDH15	217	184	140	114	200	148	167.526	-0.592921	0.233589	-2.53831	0.011139	0.0288056	201.613	133.439
ENSG00000204628.12	chr5	181236897	181248096	protein_coding	RACK1	56822	51994	50827	38014	58854	38999	49442.7	-0.592573	0.0996983	-5.94367	2.78717e-09	2.78461e-08	59456.7	39428.8
ENSG00000132153.15	chr3	47802909	47850195	protein_coding	DHX30	8737	8410	7649	6024	9244	5881	7693.11	-0.592501	0.118727	-4.99046	6.0237e-07	4.09815e-06	9251.29	6134.92
ENSG00000141934.10	chr19	281040	291403	protein_coding	PLPP2	3596	3270	2905	2457	3699	2175	3028.65	-0.592359	0.139972	-4.23199	2.31632e-05	0.000115546	3641.99	2415.31
ENSG00000143543.15	chr1	153974269	153977674	protein_coding	JTB	373	316	343	265	358	246	319.02	-0.592202	0.161125	-3.67543	0.000237446	0.000957997	383.364	254.676
ENSG00000089220.5	chr12	118136124	118145584	protein_coding	PEBP1	11266	8887	9431	6969	10794	7316	9129.04	-0.592001	0.100236	-5.90607	3.50373e-09	3.43326e-08	10976.2	7281.86
ENSG00000100147.14	chr22	41800679	41832164	protein_coding	CCDC134	1035	1234	994	751	1296	777	1018.06	-0.591578	0.164242	-3.60186	0.000315944	0.00123928	1224.44	811.687
ENSG00000166402.9	chr11	8019244	8106243	protein_coding	TUB	3669	3274	3628	2518	3914	2560	3269.02	-0.591444	0.097484	-6.06709	1.30252e-09	1.36205e-08	3930.07	2607.97
ENSG00000178425.14	chr6	116100851	116249497	protein_coding	NT5DC1	1538	1294	1634	960	1598	1234	1378.16	-0.590293	0.113285	-5.21068	1.88147e-07	1.38988e-06	1656.34	1099.98
ENSG00000125319.15	chr17	44141906	44162476	protein_coding	HROB	546	453	555	332	431	526	480.033	-0.589358	0.197119	-2.98986	0.00279107	0.00862569	576.365	383.701
ENSG00000100353.18	chr22	36510855	36529184	protein_coding	EIF3D	10798	9415	9160	7030	11246	6860	9096.55	-0.589243	0.114508	-5.14586	2.66304e-07	1.92199e-06	10929.2	7263.93
ENSG00000116685.16	chr1	11919591	11926428	protein_coding	KIAA2013	3847	4428	3002	2761	4310	2654	3526.13	-0.589211	0.17449	-3.37677	0.000733435	0.00265009	4236.66	2815.61
ENSG00000106344.8	chr7	128297685	128343908	protein_coding	RBM28	4406	3260	3880	2850	3952	2900	3558.3	-0.588935	0.108804	-5.4128	6.20455e-08	4.96258e-07	4274.01	2842.59
ENSG00000135776.5	chr1	229516582	229558707	protein_coding	ABCB10	3268	3133	3554	2072	3463	2937	3084.39	-0.588607	0.120141	-4.89929	9.61819e-07	6.28029e-06	3705.19	2463.6
ENSG00000112715.25	chr6	43770184	43786487	protein_coding	VEGFA	1061	950	897	828	942	662	902.205	-0.587526	0.164586	-3.56972	0.000357363	0.0013814	1082.92	721.487
ENSG00000176476.9	chr16	28553915	28591790	protein_coding	SGF29	313	249	306	242	286	198	268.21	-0.587396	0.189157	-3.10534	0.00190059	0.00616939	321.669	214.751
ENSG00000011485.15	chr19	46347087	46392981	protein_coding	PPP5C	4880	4244	4192	3321	4652	3301	4126.07	-0.586924	0.108175	-5.42567	5.77365e-08	4.64426e-07	4953.67	3298.48
ENSG00000138430.16	chr2	174072447	174248599	protein_coding	OLA1	7162	6675	7391	4597	8008	5619	6578.27	-0.586836	0.095488	-6.14566	7.96333e-10	8.56699e-09	7898.78	5257.75
ENSG00000129911.9	chr19	1852399	1863579	protein_coding	KLF16	4167	4274	3784	2849	4551	3098	3805.45	-0.58609	0.11945	-4.90656	9.26877e-07	6.06514e-06	4568.39	3042.51
ENSG00000106028.11	chr7	141738334	141787922	protein_coding	SSBP1	3355	2253	2907	1915	3026	2269	2620.14	-0.585009	0.12018	-4.86778	1.12861e-06	7.26189e-06	3143.97	2096.31
ENSG00000067334.14	chr1	93866284	93879918	protein_coding	DNTTIP2	3463	2448	3263	2220	3231	2295	2825.21	-0.584886	0.115538	-5.06228	4.14264e-07	2.89513e-06	3389.72	2260.71
ENSG00000214022.12	chr7	150368189	150374044	protein_coding	REPIN1	4045	3449	4086	2711	3936	3146	3582.66	-0.584872	0.093646	-6.24557	4.22258e-10	4.74981e-09	4298.56	2866.77
ENSG00000170684.9	chr19	45071500	45076587	protein_coding	ZNF296	392	257	381	253	319	286	316.869	-0.584558	0.186526	-3.13391	0.00172491	0.00566555	379.716	254.022
ENSG00000125755.19	chr19	45815410	45863194	protein_coding	SYMPK	8389	8843	8176	6104	9346	6342	7913.95	-0.584399	0.114859	-5.08799	3.61881e-07	2.54797e-06	9495.56	6332.33
ENSG00000172766.19	chr13	41311267	41377030	protein_coding	NAA16	1074	733	965	674	981	687	853.473	-0.584378	0.135581	-4.31017	1.63127e-05	8.38321e-05	1023.65	683.293
ENSG00000150764.14	chr11	111927144	112022653	protein_coding	DIXDC1	1085	977	1147	811	1126	783	994.218	-0.584312	0.120667	-4.84235	1.2831e-06	8.1556e-06	1192.53	795.903
ENSG00000100490.10	chr14	50326265	50416461	protein_coding	CDKL1	406	380	401	292	399	314	368.568	-0.584091	0.149109	-3.91721	8.9578e-05	0.000399171	441.934	295.202
ENSG00000165195.16	chrX	15319452	15335554	protein_coding	PIGA	296	170	329	155	257	255	243.387	-0.583909	0.246911	-2.36486	0.0180369	0.0432156	291.828	194.947
ENSG00000167637.18	chr19	43827321	43852017	protein_coding	ZNF283	554	532	670	387	669	453	543.976	-0.5836	0.14512	-4.02149	5.78312e-05	0.000267147	652.83	435.122
ENSG00000136108.15	chr13	52455429	52476628	protein_coding	CKAP2	3960	3123	4086	2434	3938	3121	3448.15	-0.583477	0.107582	-5.42353	5.84331e-08	4.69226e-07	4135.97	2760.33
ENSG00000155393.13	chr16	50065970	50107272	protein_coding	HEATR3	1775	1759	1920	1199	1917	1542	1694	-0.583395	0.114221	-5.10761	3.26267e-07	2.32036e-06	2032.07	1355.93
ENSG00000144120.13	chr2	119679167	119686507	protein_coding	TMEM177	1532	1169	1085	996	1336	872	1171.85	-0.583201	0.157328	-3.70691	0.000209807	0.000858009	1405.27	938.424
ENSG00000058056.10	chr3	179653032	179804366	protein_coding	USP13	1104	1090	1306	821	1212	943	1086.15	-0.583117	0.123379	-4.72622	2.2874e-06	1.38768e-05	1302.58	869.712
ENSG00000136045.12	chr12	107685799	107713162	protein_coding	PWP1	5613	4033	4842	3247	5253	3833	4468.81	-0.582982	0.105859	-5.50718	3.64629e-08	3.02081e-07	5359.56	3578.06
ENSG00000168096.15	chr16	4696510	4734378	protein_coding	ANKS3	1004	664	733	577	780	658	740.251	-0.582711	0.156785	-3.71662	0.000201904	0.000829052	887.286	593.217
ENSG00000180900.20	chr8	143790920	143815773	protein_coding	SCRIB	11155	11784	12307	8232	12017	9764	10970.5	-0.582207	0.110163	-5.28495	1.25738e-07	9.54834e-07	13154.5	8786.58
ENSG00000083812.12	chr19	58467045	58475436	protein_coding	ZNF324	630	608	605	462	696	423	572.849	-0.582078	0.146168	-3.98226	6.82639e-05	0.000311839	687.01	458.688
ENSG00000161847.14	chr19	10316212	10333638	protein_coding	RAVER1	1965	1547	2145	1302	1931	1553	1746.52	-0.581837	0.119388	-4.87348	1.09649e-06	7.0843e-06	2093.61	1399.44
ENSG00000171492.14	chr1	89821014	89936611	protein_coding	LRRC8D	1067	947	900	730	1015	732	905.107	-0.581568	0.129293	-4.49806	6.8577e-06	3.81142e-05	1084.89	725.323
ENSG00000170385.10	chr1	211571568	211579161	protein_coding	SLC30A1	2336	2185	2287	1468	2659	1764	2113.86	-0.581283	0.10923	-5.32167	1.02821e-07	7.87542e-07	2534.88	1692.84
ENSG00000188283.12	chr19	37217926	37248740	protein_coding	ZNF383	286	255	290	213	309	188	257.693	-0.580921	0.177037	-3.28136	0.00103308	0.00360277	308.861	206.525
ENSG00000167491.18	chr19	19385826	19508932	protein_coding	GATAD2A	6419	7502	6072	4619	7769	4998	6256.86	-0.5802	0.143357	-4.04724	5.1826e-05	0.000242101	7498.88	5014.83
ENSG00000185379.21	chr17	35092221	35121522	protein_coding	RAD51D	1194	1069	1166	773	1118	1015	1064.37	-0.57988	0.126133	-4.59736	4.27878e-06	2.45543e-05	1275.12	853.619
ENSG00000080546.13	chr6	108986437	109094819	protein_coding	SESN1	1168	897	1164	714	1214	842	997.653	-0.578529	0.119398	-4.84537	1.26375e-06	8.04344e-06	1195.23	800.081
ENSG00000037757.14	chr19	13764522	13774282	protein_coding	MRI1	2533	2073	2085	1624	2535	1588	2075.07	-0.578191	0.120006	-4.81803	1.44983e-06	9.12086e-06	2485.56	1664.59
ENSG00000064545.15	chr19	19119169	19138513	protein_coding	TMEM161A	2260	2269	1620	1521	2371	1434	1921.63	-0.578042	0.170414	-3.39198	0.000693905	0.00251692	2301.79	1541.47
ENSG00000169976.7	chr6	144094884	144095573	protein_coding	SF3B5	2932	2353	2419	1813	2716	2041	2388.38	-0.577784	0.106449	-5.42781	5.70492e-08	4.59158e-07	2860.15	1916.62
ENSG00000178752.16	chr2	238158970	238168900	protein_coding	ERFE	298	191	227	211	207	174	221.103	-0.577698	0.232986	-2.47954	0.0131551	0.0331862	264.285	177.922
ENSG00000275835.5	chr15	22983192	23039572	protein_coding	TUBGCP5	1822	1204	1698	1101	1645	1257	1455.46	-0.577371	0.131628	-4.38638	1.15253e-05	6.12352e-05	1742.48	1168.45
ENSG00000147394.18	chrX	152914442	152973480	protein_coding	ZNF185	287	305	250	216	298	208	263.257	-0.576267	0.191569	-3.00815	0.00262846	0.00818934	315.143	211.372
ENSG00000133313.15	chr18	74495816	74523454	protein_coding	CNDP2	3552	3025	3757	2229	3504	3076	3203.56	-0.57564	0.117229	-4.91037	9.09036e-07	5.96045e-06	3834.14	2572.98
ENSG00000168872.17	chr16	70346861	70373383	protein_coding	DDX19A	1130	797	1008	700	1085	724	906.537	-0.575598	0.129144	-4.45703	8.31022e-06	4.55063e-05	1084.89	728.187
ENSG00000164916.11	chr7	4682295	4771442	protein_coding	FOXK1	3294	5168	4963	2671	4725	4273	4220.33	-0.575454	0.202067	-2.84784	0.00440172	0.0128254	5051.3	3389.36
ENSG00000059769.20	chr9	111631334	111654351	protein_coding	DNAJC25	330	201	302	173	317	225	256.19	-0.575235	0.198057	-2.90439	0.00367969	0.0109892	306.647	205.732
ENSG00000197056.11	chr1	35032172	35115859	protein_coding	ZMYM1	1338	1221	1641	926	1490	1185	1303.22	-0.573585	0.130988	-4.37891	1.19276e-05	6.30643e-05	1558.92	1047.52
ENSG00000112249.14	chr6	100508194	100881372	protein_coding	ASCC3	3382	3057	4715	2351	3864	3323	3455.2	-0.573579	0.157688	-3.63743	0.000275376	0.00109476	4133.09	2777.31
ENSG00000138050.15	chr2	39736060	39779267	protein_coding	THUMPD2	842	741	860	452	743	881	758.954	-0.572875	0.201043	-2.84952	0.00437858	0.0127712	907.586	610.321
ENSG00000069011.16	chr5	135027734	135034813	protein_coding	PITX1	2375	2988	2313	1819	2877	1990	2412.34	-0.572227	0.157579	-3.63137	0.000281916	0.0011195	2884.95	1939.74
ENSG00000159593.15	chr16	66802875	66873256	protein_coding	NAE1	4209	2807	3249	2461	3833	2505	3172.18	-0.571943	0.130106	-4.39599	1.10271e-05	5.88098e-05	3792.75	2551.61
ENSG00000109971.14	chr11	123057489	123063230	protein_coding	HSPA8	86452	79598	78598	57325	93804	60949	76206.6	-0.57193	0.0984511	-5.80928	6.27435e-09	5.93666e-08	91117.8	61295.5
ENSG00000188295.15	chr1	247099962	247104372	protein_coding	ZNF669	474	399	422	299	468	346	402.396	-0.571739	0.140554	-4.06774	4.74705e-05	0.000223232	481.119	323.672
ENSG00000168389.18	chr1	39955112	39969968	protein_coding	MFSD2A	181	159	142	138	173	101	150.252	-0.571459	0.242973	-2.35194	0.0186758	0.0444447	179.516	120.988
ENSG00000151881.15	chr5	43444252	43483893	protein_coding	TMEM267	495	456	513	331	553	382	455.277	-0.571322	0.136013	-4.2005	2.66322e-05	0.000131345	544.531	366.023
ENSG00000164070.12	chr4	127781821	127840733	protein_coding	HSPA4L	3537	3242	3997	2435	4149	2756	3349	-0.571087	0.106435	-5.3656	8.06801e-08	6.32054e-07	4003.82	2694.18
ENSG00000170604.5	chr19	45883608	45886141	protein_coding	IRF2BP1	2366	2747	2038	1743	2717	1770	2245.42	-0.571072	0.15951	-3.58018	0.000343362	0.00133423	2684.44	1806.39
ENSG00000011376.12	chr3	45388561	45554726	protein_coding	LARS2	1950	1999	1906	1275	2216	1602	1828.51	-0.570802	0.119883	-4.76132	1.92333e-06	1.18308e-05	2186.19	1470.83
ENSG00000164466.13	chr5	175477062	175529742	protein_coding	SFXN1	5077	5704	5734	3577	6201	4606	5165.77	-0.569938	0.124974	-4.56045	5.10434e-06	2.89972e-05	6173.65	4157.9
ENSG00000143321.19	chr1	156742109	156766925	protein_coding	HDGF	28190	31968	24944	21205	32067	20739	26705.7	-0.569872	0.145575	-3.91464	9.05398e-05	0.000403075	31912.9	21498.5
ENSG00000137814.12	chr15	42548828	42569994	protein_coding	HAUS2	1050	938	1198	724	1088	914	990.06	-0.569556	0.127077	-4.48199	7.3949e-06	4.09404e-05	1182.76	797.357
ENSG00000243667.7	chr2	68122936	68157549	protein_coding	WDR92	527	358	424	353	456	303	405.204	-0.569189	0.175373	-3.2456	0.00117204	0.00402867	483.751	326.658
ENSG00000243678.12	chr17	51165435	51171744	protein_coding	NME2	569	445	483	336	514	432	464.903	-0.568746	0.145515	-3.90852	9.2865e-05	0.000412386	555.207	374.598
ENSG00000170540.15	chr16	18791669	18801572	protein_coding	ARL6IP1	6077	5385	5322	3676	6046	4775	5228.53	-0.568698	0.105625	-5.38413	7.2794e-08	5.74418e-07	6246.17	4210.9
ENSG00000133641.18	chr12	88033846	88050160	protein_coding	C12orf29	745	652	890	544	779	630	710.238	-0.568661	0.139396	-4.07945	4.51423e-05	0.000213492	848.114	572.363
ENSG00000103202.13	chr16	396725	410367	protein_coding	NME4	3302	3050	3205	2159	3206	2821	2978.2	-0.568645	0.111758	-5.08819	3.61497e-07	2.54653e-06	3557.42	2398.98
ENSG00000170293.9	chr3	32238679	32370321	protein_coding	CMTM8	662	514	397	386	607	370	489.629	-0.568292	0.197567	-2.87646	0.00402163	0.0118673	584.929	394.329
ENSG00000114023.15	chr3	122384176	122412334	protein_coding	FAM162A	1522	816	1216	960	1193	836	1093.28	-0.568085	0.185009	-3.07058	0.00213642	0.00682039	1305.27	881.295
ENSG00000149273.15	chr11	75399515	75422280	protein_coding	RPS3	59012	46217	55910	35843	57548	45113	49993.2	-0.567849	0.092873	-6.11425	9.70136e-10	1.03518e-08	59706.7	40279.6
ENSG00000087088.20	chr19	48954815	48961798	protein_coding	BAX	5290	4755	3901	3443	5226	3410	4354.63	-0.567732	0.139481	-4.07031	4.69516e-05	0.000221234	5200.71	3508.55
ENSG00000063244.13	chr19	55654146	55674716	protein_coding	U2AF2	20180	20194	17446	14067	21523	14573	18088.8	-0.567457	0.119952	-4.73071	2.23733e-06	1.36022e-05	21601.4	14576.3
ENSG00000138092.11	chr2	24793136	24822376	protein_coding	CENPO	1664	1651	1699	1163	1702	1441	1565.57	-0.56745	0.117098	-4.84593	1.26019e-06	8.02438e-06	1869.4	1261.74
ENSG00000004779.10	chr16	23581014	23596316	protein_coding	NDUFAB1	3411	2189	2586	1940	2958	2112	2530.93	-0.56706	0.133803	-4.238	2.25516e-05	0.000112734	3021.76	2040.1
ENSG00000161547.17	chr17	76734115	76737333	protein_coding	SRSF2	8490	5761	6508	4833	7623	5387	6427.3	-0.56703	0.121147	-4.6805	2.86171e-06	1.69743e-05	7674.24	5180.37
ENSG00000228716.7	chr5	80626226	80654983	protein_coding	DHFR	2347	2141	2856	1470	2567	2296	2283.1	-0.56694	0.148798	-3.81014	0.000138888	0.000592888	2726.1	1840.11
ENSG00000275183.2	chr19	54461732	54463778	protein_coding	LENG9	1445	1700	1247	1068	1740	1049	1381.17	-0.566693	0.170816	-3.31756	0.000908087	0.00320087	1649.41	1112.94
ENSG00000161981.11	chr16	53828	57669	protein_coding	SNRNP25	590	489	503	359	534	463	492.454	-0.566412	0.145391	-3.89579	9.78774e-05	0.000432197	587.712	397.196
ENSG00000126003.7	chr20	32192504	32207743	protein_coding	PLAGL2	1373	1475	1377	1006	1517	1136	1323.14	-0.565625	0.125515	-4.50644	6.59237e-06	3.67408e-05	1579.4	1066.88
ENSG00000120699.13	chr13	36998816	37009614	protein_coding	EXOSC8	1474	901	1140	803	1182	1008	1086.24	-0.564296	0.154219	-3.65905	0.000253149	0.00101497	1295.62	876.865
ENSG00000060138.13	chr12	10699089	10723323	protein_coding	YBX3	11085	10113	11742	6706	10354	11110	10264.2	-0.564152	0.154196	-3.65867	0.000253531	0.00101592	12245.6	8282.69
ENSG00000136574.19	chr8	11676959	11760002	protein_coding	GATA4	419	366	464	284	502	305	388.367	-0.563026	0.156198	-3.60455	0.000312691	0.00122823	463.524	313.209
ENSG00000124228.15	chr20	49219347	49244077	protein_coding	DDX27	2408	2191	2228	1708	2494	1700	2130.9	-0.562852	0.106836	-5.26837	1.37638e-07	1.03794e-06	2541.32	1720.49
ENSG00000136877.15	chr9	127794597	127814327	protein_coding	FPGS	3131	3681	3022	2347	3491	2711	3092.71	-0.562543	0.141979	-3.96215	7.42792e-05	0.000336953	3688.32	2497.1
ENSG00000153094.24	chr2	111119378	111168445	protein_coding	BCL2L11	746	682	632	499	826	478	643.39	-0.562494	0.150538	-3.73657	0.00018655	0.000773427	767.607	519.173
ENSG00000155229.21	chr10	97458324	97498794	protein_coding	MMS19	7431	7150	6462	5135	7870	5299	6584.46	-0.562125	0.113925	-4.93416	8.04946e-07	5.33995e-06	7851.5	5317.43
ENSG00000138399.18	chr2	169528508	169573875	protein_coding	FASTKD1	1437	923	1438	889	1350	1014	1173.63	-0.562108	0.146367	-3.84039	0.00012284	0.000530944	1399.09	948.163
ENSG00000101442.10	chr20	38748460	38772520	protein_coding	ACTR5	413	389	398	277	456	312	374.651	-0.562083	0.146318	-3.84151	0.000122281	0.000529035	446.974	302.327
ENSG00000108651.10	chr17	31860904	31901708	protein_coding	UTP6	4747	3742	4119	3109	4481	3254	3922.37	-0.561875	0.0995207	-5.64581	1.64404e-08	1.45328e-07	4676.22	3168.52
ENSG00000090971.5	chr19	55485188	55487568	protein_coding	NAT14	1768	1292	1240	1115	1529	1047	1337.34	-0.561644	0.149995	-3.74441	0.000180817	0.000753198	1594.13	1080.55
ENSG00000204576.12	chr6	30557280	30563723	protein_coding	PRR3	1400	1191	1317	920	1455	1015	1217.66	-0.560984	0.103032	-5.44474	5.1881e-08	4.20439e-07	1451.59	983.725
ENSG00000172671.20	chr10	45615500	45672780	protein_coding	ZFAND4	309	331	371	263	379	236	316.373	-0.560573	0.178397	-3.14228	0.00167635	0.00552276	377.105	255.642
ENSG00000060749.16	chr11	32892811	32993316	protein_coding	QSER1	2859	2953	4270	2037	3373	3287	3143.66	-0.560375	0.180397	-3.10635	0.00189411	0.00615118	3746.6	2540.71
ENSG00000182405.6	chr15	34102083	34108686	protein_coding	PGBD4	368	222	280	216	324	209	269.136	-0.560183	0.196291	-2.85384	0.00431942	0.0126161	320.602	217.671
ENSG00000214357.9	chr5	172641263	172691540	protein_coding	NEURL1B	623	609	455	475	638	353	529.383	-0.559946	0.205414	-2.72593	0.00641197	0.017794	630.847	427.919
ENSG00000205730.7	chr16	19113932	19121629	protein_coding	ITPRIPL2	3882	4377	4551	2685	4324	4100	4017.26	-0.559705	0.150827	-3.7109	0.000206523	0.000846047	4786.98	3247.53
ENSG00000212864.3	chr9	137220247	137221581	protein_coding	RNF208	170	121	144	88	167	124	134.943	-0.559579	0.226777	-2.46753	0.0136049	0.0341502	160.902	108.984
ENSG00000130299.17	chr19	17334920	17342731	protein_coding	GTPBP3	3646	2809	2778	2396	3446	2144	2875.75	-0.55913	0.136129	-4.10737	4.0019e-05	0.00019099	3426	2325.5
ENSG00000174444.15	chr15	66498015	66524532	protein_coding	RPL4	89120	82029	87727	59046	97512	69279	80863.9	-0.559004	0.084292	-6.63175	3.3172e-11	4.33602e-10	96337.7	65390.2
ENSG00000175931.13	chr17	76389456	76453152	protein_coding	UBE2O	3838	3756	3500	2649	4144	2885	3474.85	-0.558508	0.10907	-5.12066	3.04464e-07	2.17737e-06	4139.5	2810.19
ENSG00000184162.15	chr19	19201409	19203414	protein_coding	NR2C2AP	974	670	765	601	856	614	748.079	-0.558435	0.142193	-3.92731	8.59007e-05	0.000384675	890.742	605.415
ENSG00000188486.3	chr11	119093854	119095467	protein_coding	H2AX	7300	6072	6337	4686	6834	5470	6146.92	-0.558384	0.097134	-5.7486	8.99856e-09	8.33548e-08	7321.44	4972.41
ENSG00000089050.16	chr20	18486540	18497225	protein_coding	RBBP9	862	711	782	487	874	692	733.824	-0.557964	0.134807	-4.13899	3.4884e-05	0.000168361	874.252	593.396
ENSG00000133315.12	chr11	63998558	64166113	protein_coding	MACROD1	625	643	636	460	695	502	596.67	-0.557688	0.134543	-4.14504	3.39754e-05	0.000164426	710.691	482.649
ENSG00000103253.19	chr16	726936	735525	protein_coding	HAGHL	2799	1869	1796	1683	2534	1396	2008.26	-0.557659	0.176643	-3.15698	0.00159413	0.00528519	2391.61	1624.92
ENSG00000166986.15	chr12	57475445	57517569	protein_coding	MARS1	5754	4977	4624	3754	5792	3833	4799.09	-0.557309	0.116028	-4.80323	1.5613e-06	9.77423e-06	5714.83	3883.35
ENSG00000196236.13	chr22	40857077	40932815	protein_coding	XPNPEP3	908	825	1031	610	1002	790	862.185	-0.556926	0.127096	-4.38193	1.17631e-05	6.23816e-05	1026.65	697.72
ENSG00000198142.5	chr2	109614364	109618990	protein_coding	SOWAHC	3131	3219	3614	2223	3579	2874	3119.08	-0.55675	0.116559	-4.77656	1.78318e-06	1.10457e-05	3713.76	2524.41
ENSG00000169155.10	chr9	126805006	126838210	protein_coding	ZBTB43	885	761	808	502	951	701	765.692	-0.556507	0.134602	-4.13447	3.55769e-05	0.000171471	912.067	619.317
ENSG00000175643.10	chr16	11249619	11381662	protein_coding	RMI2	385	382	445	251	394	402	379.194	-0.555607	0.187259	-2.96705	0.00300674	0.0092234	451.249	307.138
ENSG00000100426.7	chr22	49853844	49890080	protein_coding	ZBED4	2711	2791	2882	1945	3178	2224	2627.89	-0.555282	0.108172	-5.13334	2.84646e-07	2.04392e-06	3127.95	2127.82
ENSG00000095002.15	chr2	47403067	47663146	protein_coding	MSH2	4497	3467	4324	2857	4416	3364	3824.29	-0.554824	0.0965333	-5.74749	9.05777e-09	8.37933e-08	4550.43	3098.16
ENSG00000109133.13	chr4	41935129	41960803	protein_coding	TMEM33	2277	2404	2574	1529	2802	2063	2274.36	-0.554667	0.126864	-4.37215	1.23027e-05	6.48775e-05	2706.89	1841.82
ENSG00000101347.11	chr20	36890229	36951893	protein_coding	SAMHD1	758	714	1042	465	863	857	783.889	-0.554508	0.201163	-2.75651	0.00584212	0.0164289	932.76	635.019
ENSG00000126822.18	chr14	64704102	64750249	protein_coding	PLEKHG3	1399	1732	1411	1168	1568	1215	1433.45	-0.55428	0.158951	-3.48712	0.000488254	0.00183073	1705.45	1161.44
ENSG00000153207.16	chr1	246839098	246931948	protein_coding	AHCTF1	9057	7512	10499	6445	9973	7079	8428.49	-0.553668	0.111048	-4.98583	6.16967e-07	4.18938e-06	10026.1	6830.88
ENSG00000161016.18	chr8	144789765	144792587	protein_coding	RPL8	83301	71282	79855	53219	86315	64825	73202.4	-0.553643	0.0817011	-6.77644	1.23173e-11	1.70474e-10	87078.7	59326.1
ENSG00000084623.12	chr1	32221077	32245397	protein_coding	EIF3I	9778	8088	8806	6448	9718	6997	8325.21	-0.553605	0.0869715	-6.36536	1.94827e-10	2.28627e-09	9903.01	6747.41
ENSG00000133816.18	chr11	12094008	12359144	protein_coding	MICAL2	957	998	867	631	1115	748	886.565	-0.553496	0.142361	-3.88798	0.000101082	0.000445094	1055.14	717.992
ENSG00000092208.19	chr14	39114285	39136973	protein_coding	GEMIN2	952	700	764	546	941	627	752.145	-0.553351	0.135219	-4.09226	4.27185e-05	0.000202913	894.874	609.415
ENSG00000121060.19	chr17	56836387	56914080	protein_coding	TRIM25	2925	2750	3210	1939	3280	2549	2778.16	-0.553213	0.108758	-5.08665	3.64438e-07	2.56342e-06	3304.71	2251.62
ENSG00000198874.13	chr7	66995173	67239519	protein_coding	TYW1	1631	1236	1313	990	1598	1060	1302.71	-0.553195	0.121497	-4.55314	5.28509e-06	2.99396e-05	1549.56	1055.85
ENSG00000132383.12	chr17	1829702	1900082	protein_coding	RPA1	6874	6113	6782	4648	7508	5135	6178.72	-0.553038	0.0861771	-6.41746	1.38565e-10	1.66763e-09	7349.12	5008.32
ENSG00000105085.11	chr19	16574907	16629062	protein_coding	MED26	329	342	267	254	344	220	295.206	-0.552884	0.199809	-2.76705	0.00565654	0.0159643	351.087	239.325
ENSG00000145332.14	chr4	87160103	87240314	protein_coding	KLHL8	1032	989	1041	730	1154	795	958.874	-0.55264	0.113976	-4.84876	1.24238e-06	7.91817e-06	1140.57	777.175
ENSG00000245848.3	chr19	33299934	33302534	protein_coding	CEBPA	672	684	489	414	715	501	580.674	-0.552518	0.180962	-3.05323	0.00226395	0.00717401	690.856	470.493
ENSG00000164048.14	chr3	48241100	48299253	protein_coding	ZNF589	1368	1027	1133	916	1423	750	1099.29	-0.552116	0.157342	-3.50902	0.000449769	0.00169634	1307.19	891.386
ENSG00000070047.13	chr11	576470	612222	protein_coding	PHRF1	4095	4790	4363	3123	4833	3664	4172.96	-0.552111	0.129857	-4.25167	2.12182e-05	0.000106408	4962.12	3383.79
ENSG00000153561.13	chr2	86720291	86778041	protein_coding	RMND5A	4414	4584	5149	3159	5402	3881	4434.9	-0.55207	0.113436	-4.8668	1.13419e-06	7.2878e-06	5273.77	3596.03
ENSG00000196850.6	chr12	110533245	110583318	protein_coding	PPTC7	1267	1460	1418	1000	1450	1163	1304.35	-0.551919	0.136787	-4.03487	5.46335e-05	0.000254038	1550.88	1057.83
ENSG00000106554.13	chr7	132784870	133082090	protein_coding	CHCHD3	2611	2561	2747	1700	3038	2237	2481.3	-0.551457	0.112641	-4.8957	9.79547e-07	6.38719e-06	2950.48	2012.12
ENSG00000136895.19	chr9	127224265	127393660	protein_coding	GARNL3	516	472	605	342	576	472	497.615	-0.551169	0.151892	-3.6287	0.000284856	0.00112832	591.608	403.622
ENSG00000149716.13	chr11	69653076	69675416	protein_coding	LTO1	983	719	806	614	876	677	781.586	-0.550937	0.130776	-4.21281	2.5221e-05	0.000124972	928.646	634.527
ENSG00000150477.15	chr18	36829106	37232172	protein_coding	KIAA1328	277	205	283	162	316	197	237.779	-0.549862	0.189245	-2.90555	0.00366607	0.0109509	282.816	192.743
ENSG00000164022.18	chr4	106315544	106349456	protein_coding	AIMP1	2607	1759	2363	1557	2486	1804	2090.71	-0.549537	0.121653	-4.51726	6.26443e-06	3.50654e-05	2483.96	1697.46
ENSG00000172301.11	chr17	31851871	31859291	protein_coding	COPRS	3491	2840	2761	2147	3381	2419	2843.15	-0.549324	0.112416	-4.88652	1.02635e-06	6.66468e-06	3378.08	2308.23
ENSG00000177732.9	chr20	325552	330224	protein_coding	SOX12	5526	6304	6198	4085	6545	5205	5675.25	-0.549242	0.126013	-4.35862	1.30883e-05	6.86103e-05	6742.99	4607.51
ENSG00000119559.17	chr19	1461143	1479219	protein_coding	C19orf25	1488	1223	1215	968	1358	1079	1228.73	-0.547424	0.121237	-4.5153	6.32272e-06	3.53496e-05	1458.72	998.737
ENSG00000196313.12	chr7	72879365	72951440	protein_coding	POM121	3130	3105	3600	2142	3436	3012	3083.99	-0.547153	0.126574	-4.32279	1.54067e-05	7.97272e-05	3661.93	2506.05
ENSG00000162623.16	chr1	74733152	74766678	protein_coding	TYW3	1680	1305	1641	1060	1799	1204	1442.86	-0.546522	0.110773	-4.93373	8.06731e-07	5.34677e-06	1713.19	1172.53
ENSG00000128191.16	chr22	20080232	20111877	protein_coding	DGCR8	2883	2624	2712	1951	2927	2296	2576.95	-0.546318	0.0974778	-5.60454	2.08812e-08	1.82413e-07	3059	2094.9
ENSG00000185252.19	chr22	20394115	20408461	protein_coding	ZNF74	1610	1268	1286	1105	1716	851	1301.85	-0.546104	0.168379	-3.24331	0.00118152	0.0040553	1545.48	1058.22
ENSG00000185104.20	chr1	50437028	50960267	protein_coding	FAF1	1793	1633	1891	1199	1914	1538	1665.3	-0.545751	0.10783	-5.06123	4.16565e-07	2.90833e-06	1976.62	1353.98
ENSG00000123473.17	chr1	47250139	47314892	protein_coding	STIL	1736	1301	1855	1112	1693	1436	1524.14	-0.545238	0.131037	-4.16095	3.16929e-05	0.000154201	1808.42	1239.86
ENSG00000149658.18	chr20	63195429	63216139	protein_coding	YTHDF1	5503	4877	4761	3618	5493	4139	4748.9	-0.545034	0.0994482	-5.48059	4.2392e-08	3.48543e-07	5635.41	3862.39
ENSG00000175467.15	chr11	65961728	65980137	protein_coding	SART1	4280	4612	4351	3174	5062	3468	4171.59	-0.544642	0.116213	-4.68661	2.77772e-06	1.65038e-05	4950.25	3392.94
ENSG00000144848.11	chr3	112532510	112562046	protein_coding	ATG3	1508	1384	1659	992	1798	1238	1425.09	-0.544513	0.116782	-4.66265	3.12167e-06	1.84079e-05	1691.47	1158.71
ENSG00000204220.12	chr6	33289302	33298401	protein_coding	PFDN6	1780	1101	1307	975	1570	1109	1302.11	-0.544253	0.147835	-3.68148	0.000231881	0.000937151	1544.73	1059.49
ENSG00000106153.13	chr7	56101573	56106476	protein_coding	CHCHD2	11474	8224	9185	6929	10597	7666	9011.54	-0.544022	0.109168	-4.98332	6.25011e-07	4.23992e-06	10690.5	7332.56
ENSG00000175592.9	chr11	65892049	65900573	protein_coding	FOSL1	680	502	658	407	670	531	573.805	-0.543297	0.139999	-3.88072	0.000104147	0.000457165	680.518	467.092
ENSG00000108666.10	chr17	32324565	32350023	protein_coding	C17orf75	945	832	921	624	922	804	845.767	-0.542959	0.124539	-4.35975	1.30211e-05	6.82833e-05	1002.81	688.727
ENSG00000105281.12	chr19	46774883	46788594	protein_coding	SLC1A5	2465	2962	2221	1971	3065	1782	2422.27	-0.542524	0.169704	-3.19688	0.00138924	0.00467951	2872.77	1971.77
ENSG00000104626.15	chr8	9002147	9116746	protein_coding	ERI1	1342	1235	1572	875	1494	1273	1299.54	-0.54248	0.138121	-3.92758	8.58065e-05	0.000384427	1541.14	1057.95
ENSG00000125107.19	chr16	58519951	58629885	protein_coding	CNOT1	10231	10072	11704	7358	11935	8894	10048.2	-0.542392	0.10149	-5.34429	9.0771e-08	7.02326e-07	11915.4	8180.99
ENSG00000173598.14	chr12	93377883	93408146	protein_coding	NUDT4	1898	1857	1721	1307	2190	1367	1722.78	-0.542298	0.124117	-4.36924	1.24681e-05	6.56026e-05	2043.37	1402.2
ENSG00000154832.16	chr18	50282343	50287839	protein_coding	CXXC1	1974	1717	1916	1501	1911	1445	1757.65	-0.542171	0.116577	-4.65075	3.30724e-06	1.9413e-05	2083.38	1431.93
ENSG00000211460.12	chr2	121737103	121767853	protein_coding	TSN	5294	4469	5510	3458	5571	4357	4778.99	-0.541898	0.0968904	-5.5929	2.23313e-08	1.93643e-07	5666.1	3891.87
ENSG00000273841.5	chr5	69364743	69370013	protein_coding	TAF9	2453	1885	2049	1595	2505	1524	1997.54	-0.541147	0.12309	-4.39635	1.10084e-05	5.87324e-05	2367.93	1627.14
ENSG00000077044.11	chr2	233354494	233472104	protein_coding	DGKD	2166	1723	1916	1358	2158	1581	1816.88	-0.540377	0.100688	-5.36682	8.01353e-08	6.28135e-07	2153.23	1480.53
ENSG00000114867.22	chr3	184314495	184335358	protein_coding	EIF4G1	33893	36352	38081	25169	39392	30913	34124.1	-0.540203	0.110228	-4.90076	9.54672e-07	6.2394e-06	40439.4	27808.8
ENSG00000139921.13	chr14	51240162	51257655	protein_coding	TMX1	2227	2078	2387	1329	2557	2054	2100.11	-0.540025	0.135591	-3.98276	6.81189e-05	0.00031141	2489.12	1711.11
ENSG00000100483.14	chr14	50108632	50116600	protein_coding	VCPKMT	441	284	430	248	399	357	359.31	-0.539984	0.186319	-2.89817	0.00375351	0.0111848	425.59	293.029
ENSG00000083838.16	chr19	58474017	58481230	protein_coding	ZNF446	329	323	264	220	379	219	288.589	-0.539669	0.192026	-2.81039	0.00494809	0.0141947	342.268	234.911
ENSG00000155093.19	chr7	157539056	158587823	protein_coding	PTPRN2	252	245	180	153	238	205	213.633	-0.539508	0.218977	-2.46376	0.0137487	0.034462	253.17	174.096
ENSG00000169087.11	chr3	122739999	122793831	protein_coding	HSPBAP1	292	184	210	185	229	178	214.074	-0.53808	0.212192	-2.53582	0.0112185	0.0289686	253.195	174.952
ENSG00000136942.15	chr9	124857880	124861981	protein_coding	RPL35	24850	19451	22342	15072	24130	19269	20860.3	-0.5379	0.0965416	-5.57169	2.52277e-08	2.16762e-07	24704.5	17016
ENSG00000167384.11	chr19	44474428	44500524	protein_coding	ZNF180	371	272	403	204	373	341	326.331	-0.537178	0.19849	-2.70632	0.00680338	0.0187328	386.389	266.273
ENSG00000116459.11	chr1	111448864	111462773	protein_coding	ATP5PB	6441	4519	5615	3944	6099	4470	5174.87	-0.537173	0.10777	-4.98442	6.21467e-07	4.21791e-06	6127.01	4222.74
ENSG00000168612.5	chr20	45881227	45885266	protein_coding	ZSWIM1	322	330	337	224	381	273	311.411	-0.5371	0.161344	-3.32892	0.000871838	0.00309473	368.996	253.825
ENSG00000134905.17	chr13	110641412	110713603	protein_coding	CARS2	2944	2704	2990	2139	2989	2423	2714.85	-0.53638	0.100132	-5.35672	8.47477e-08	6.60256e-07	3213.28	2216.41
ENSG00000101019.22	chr20	35302566	35412031	protein_coding	UQCC1	983	619	740	554	824	663	730.406	-0.535502	0.155153	-3.45144	0.000557602	0.00206011	864.114	596.697
ENSG00000168884.15	chr4	2741648	2756342	protein_coding	TNIP2	2394	2439	1934	1734	2627	1657	2139.08	-0.534827	0.148634	-3.59827	0.000320337	0.00125477	2531.33	1746.84
ENSG00000239389.8	chr5	140882124	141012347	protein_coding	PCDHA13	134	116	124	83	146	103	117.378	-0.534769	0.226636	-2.35959	0.0182949	0.0437004	139.012	95.7432
ENSG00000105185.12	chr19	32581190	32587453	protein_coding	PDCD5	4057	2493	3287	2387	3401	2754	3064.73	-0.534223	0.138662	-3.8527	0.000116823	0.000507443	3625.23	2504.24
ENSG00000152056.17	chr2	223751686	223838027	protein_coding	AP1S3	372	411	470	238	486	398	394.958	-0.533586	0.193856	-2.75249	0.00591441	0.0166091	467.514	322.403
ENSG00000256771.4	chr19	19865882	19894674	protein_coding	ZNF253	330	252	294	187	373	225	274.077	-0.533059	0.17902	-2.97765	0.00290468	0.00894143	324.529	223.625
ENSG00000101596.16	chr18	2655726	2805017	protein_coding	SMCHD1	4049	3210	5423	2821	4413	3852	3961.71	-0.532901	0.161375	-3.30226	0.000959096	0.00336973	4684.97	3238.45
ENSG00000153406.14	chr16	4461691	4495763	protein_coding	NMRAL1	2555	2472	2416	1810	2950	1876	2346.28	-0.532795	0.112783	-4.72408	2.31165e-06	1.40179e-05	2775.17	1917.38
ENSG00000171865.10	chr2	3541430	3558333	protein_coding	RNASEH1	3193	2783	3065	2185	3223	2539	2841.6	-0.532624	0.0925805	-5.7531	8.76236e-09	8.13804e-08	3359.92	2323.28
ENSG00000175602.4	chr11	65890673	65891635	protein_coding	CCDC85B	7640	8688	6909	5638	8842	6257	7367.69	-0.532456	0.138997	-3.8307	0.000127778	0.00055079	8712.43	6022.96
ENSG00000103356.18	chr16	23520754	23557731	protein_coding	EARS2	2076	2063	2231	1601	2398	1640	2007.48	-0.532237	0.109298	-4.86958	1.11835e-06	7.20241e-06	2373.73	1641.23
ENSG00000165632.8	chr10	7818505	8016631	protein_coding	TAF3	699	758	782	510	803	669	707.098	-0.532159	0.14335	-3.71232	0.000205372	0.000841822	836.169	578.027
ENSG00000156469.9	chr8	96239398	96261610	protein_coding	MTERF3	1592	842	1223	877	1333	980	1136.1	-0.532056	0.172256	-3.08876	0.00200995	0.00647819	1342.96	929.242
ENSG00000167524.16	chr17	28601827	28614197	protein_coding	RSKR	356	387	471	249	410	411	382.713	-0.531907	0.200934	-2.64718	0.00811671	0.0218796	452.484	312.943
ENSG00000097046.13	chr1	91500851	91525764	protein_coding	CDC7	1414	930	1129	852	1270	922	1084.96	-0.531843	0.136185	-3.90531	9.41055e-05	0.00041737	1282.4	887.521
ENSG00000198331.11	chr11	125883614	125900646	protein_coding	HYLS1	1173	655	959	622	1005	810	866.743	-0.531785	0.170312	-3.12242	0.00179371	0.00587105	1024.48	709.005
ENSG00000112667.13	chr6	43225629	43229481	protein_coding	DNPH1	4120	2925	3060	2493	3693	2688	3164.95	-0.531692	0.125201	-4.24671	2.16931e-05	0.000108712	3741.37	2588.53
ENSG00000168395.16	chr2	241687085	241729478	protein_coding	ING5	2345	1734	1870	1505	2064	1626	1864.79	-0.531586	0.121634	-4.37036	1.24042e-05	6.53642e-05	2203.95	1525.63
ENSG00000163389.12	chr3	119468963	119494708	protein_coding	POGLUT1	994	671	807	615	918	638	772.789	-0.531564	0.13983	-3.8015	0.000143823	0.000611735	913.322	632.255
ENSG00000139579.13	chr12	56222015	56229854	protein_coding	NABP2	1638	1540	1553	1162	1796	1238	1490.71	-0.531409	0.107239	-4.95536	7.21956e-07	4.84174e-06	1762.4	1219.02
ENSG00000116688.18	chr1	11980181	12015211	protein_coding	MFN2	6127	6197	5987	4309	7114	4917	5781.01	-0.531331	0.105368	-5.04264	4.59163e-07	3.17434e-06	6834.29	4727.74
ENSG00000183665.5	chr8	124450820	124462150	protein_coding	TRMT12	992	918	902	731	1042	710	886.216	-0.531235	0.126471	-4.20046	2.66374e-05	0.000131345	1047.47	724.959
ENSG00000156787.17	chr8	123041968	123152153	protein_coding	TBC1D31	1041	729	965	656	1034	720	854.949	-0.531157	0.129507	-4.10138	4.10696e-05	0.000195871	1010.44	699.46
ENSG00000185420.19	chr1	245749342	246507312	protein_coding	SMYD3	832	730	685	573	920	514	707.537	-0.53061	0.154878	-3.42598	0.000612586	0.00224562	836.465	578.609
ENSG00000148985.20	chr11	3797724	3826371	protein_coding	PGAP2	1147	1157	1139	862	1301	893	1086.9	-0.530599	0.120756	-4.39399	1.11287e-05	5.92843e-05	1284.71	889.088
ENSG00000171723.16	chr14	66507407	67181803	protein_coding	GPHN	1270	1200	1267	935	1306	1044	1177.76	-0.530562	0.112765	-4.705	2.53861e-06	1.525e-05	1391.58	963.939
ENSG00000168297.16	chr3	58332880	58426127	protein_coding	PXK	655	686	643	413	738	619	626.944	-0.530541	0.158218	-3.35324	0.000798717	0.00286035	741.258	512.63
ENSG00000173409.14	chr1	230978981	231000733	protein_coding	ARV1	805	598	806	508	844	602	691.255	-0.530196	0.131671	-4.02666	5.65743e-05	0.000261856	816.884	565.625
ENSG00000132394.11	chr3	128153481	128408646	protein_coding	EEFSEC	589	724	589	435	785	500	603.938	-0.529604	0.173996	-3.04377	0.00233636	0.00736706	714.082	493.795
ENSG00000168116.14	chr6	57046532	57055239	protein_coding	KIAA1586	603	435	590	385	560	479	509.595	-0.529312	0.149236	-3.5468	0.000389938	0.00149381	601.672	417.518
ENSG00000181610.13	chr17	57834781	57850056	protein_coding	MRPS23	3937	3173	3347	2624	3855	2744	3285.97	-0.529148	0.101934	-5.19108	2.09076e-07	1.53326e-06	3881.66	2690.29
ENSG00000116874.12	chr1	119031216	119140654	protein_coding	WARS2	827	725	859	628	916	588	758.062	-0.52914	0.129464	-4.08715	4.36697e-05	0.000207152	895.444	620.679
ENSG00000174842.17	chr1	92246402	92298987	protein_coding	GLMN	793	728	831	613	880	586	740.515	-0.528883	0.127729	-4.14068	3.46282e-05	0.000167242	874.629	606.401
ENSG00000151466.12	chr4	128864921	129093600	protein_coding	SCLT1	515	357	631	312	532	476	468.92	-0.528828	0.199323	-2.65313	0.00797496	0.0215428	553.807	384.033
ENSG00000166526.18	chr7	100064033	100082548	protein_coding	ZNF3	1667	1315	1333	1087	1718	1034	1355.76	-0.528688	0.132901	-3.97806	6.94785e-05	0.000316907	1601.59	1109.94
ENSG00000130338.13	chr6	158232236	158511828	protein_coding	TULP4	1016	1192	1207	772	1268	1007	1081.38	-0.528373	0.145591	-3.62916	0.00028435	0.00112662	1277.51	885.26
ENSG00000198763.3	chrM	4470	5511	protein_coding	MT-ND2	292556	259858	300483	209437	317002	228144	268336	-0.528275	0.0806831	-6.54753	5.8498e-11	7.4264e-10	316923	219749
ENSG00000157212.19	chr7	154943687	155003124	protein_coding	PAXIP1	1966	1484	1671	1251	2008	1288	1606.35	-0.528273	0.116532	-4.53327	5.80768e-06	3.26381e-05	1897.31	1315.38
ENSG00000182004.13	chr1	203861599	203871152	protein_coding	SNRPE	3486	1801	2713	2015	2826	2112	2486.22	-0.528229	0.171187	-3.08568	0.00203084	0.00653658	2935.91	2036.53
ENSG00000175376.9	chr11	65996545	66002176	protein_coding	EIF1AD	1372	1221	1245	988	1458	957	1209.22	-0.527872	0.117932	-4.47607	7.60279e-06	4.19744e-05	1428	990.439
ENSG00000162065.14	chr16	2475051	2509560	protein_coding	TBC1D24	798	929	679	598	906	647	764.827	-0.527792	0.172117	-3.06647	0.002166	0.00689457	903.4	626.254
ENSG00000136237.19	chr7	22118236	22357154	protein_coding	RAPGEF5	186	163	223	133	224	152	179.569	-0.527468	0.199945	-2.63806	0.00833817	0.0223953	212.121	147.016
ENSG00000159111.13	chr17	47823272	47831541	protein_coding	MRPL10	3075	2591	2730	2103	3238	2116	2641.76	-0.527441	0.104255	-5.05912	4.21194e-07	2.93774e-06	3119.46	2164.07
ENSG00000186020.13	chr19	36534774	36605276	protein_coding	ZNF529	756	682	821	560	870	577	710.808	-0.527039	0.125191	-4.20986	2.55525e-05	0.000126348	839.3	582.316
ENSG00000101417.12	chr20	33702758	33720319	protein_coding	PXMP4	775	863	709	570	916	619	744.495	-0.526781	0.154044	-3.41968	0.000626951	0.00229411	879.272	609.719
ENSG00000168439.17	chr11	64185272	64204543	protein_coding	STIP1	18206	18077	17023	13238	20465	13850	16851.1	-0.526697	0.10589	-4.974	6.55857e-07	4.43851e-06	19893.7	13808.5
ENSG00000174915.12	chr11	448268	491399	protein_coding	PTDSS2	2421	2117	2030	1620	2569	1670	2070.58	-0.526193	0.115657	-4.54959	5.37509e-06	3.04007e-05	2444.32	1696.83
ENSG00000139197.11	chr12	7188685	7218574	protein_coding	PEX5	2407	2416	2424	1778	2902	1817	2289.8	-0.526157	0.11585	-4.54172	5.57969e-06	3.14822e-05	2703.3	1876.3
ENSG00000238227.8	chr9	136114581	136118875	protein_coding	TMEM250	3893	4099	3612	2908	4632	2878	3675.89	-0.525823	0.129889	-4.04826	5.15993e-05	0.000241201	4338.89	3012.88
ENSG00000168653.11	chr1	39026318	39034636	protein_coding	NDUFS5	5139	3015	3829	2994	4325	3175	3739.89	-0.525507	0.14723	-3.56928	0.00035796	0.00138333	4413.17	3066.6
ENSG00000116161.18	chr1	174999163	175012027	protein_coding	CACYBP	10703	7684	9496	6725	10403	7510	8738.98	-0.525239	0.101918	-5.15353	2.55623e-07	1.85334e-06	10312.1	7165.81
ENSG00000054967.13	chr11	73376399	73397474	protein_coding	RELT	357	348	343	283	368	273	331.351	-0.525135	0.163769	-3.20657	0.00134329	0.00454864	390.778	271.924
ENSG00000089154.11	chr12	120127202	120194715	protein_coding	GCN1	17242	16981	19824	12367	20014	15721	17051.3	-0.524861	0.105553	-4.97247	6.61038e-07	4.46501e-06	20119.5	13983.2
ENSG00000005436.14	chr2	75652000	75710985	protein_coding	GCFC2	1690	1470	1893	1137	1997	1384	1588.58	-0.524843	0.1159	-4.5284	5.94311e-06	3.33594e-05	1874.8	1302.37
ENSG00000135414.10	chr12	55743122	55757264	protein_coding	GDF11	705	676	618	509	790	489	631.825	-0.524812	0.146229	-3.58898	0.000331975	0.00129533	745.72	517.93
ENSG00000029363.17	chr6	136256627	136289851	protein_coding	BCLAF1	7294	5772	8591	5013	7738	6331	6789.55	-0.524618	0.127052	-4.12914	3.64115e-05	0.000175076	8010.3	5568.79
ENSG00000090861.17	chr16	70251983	70289707	protein_coding	AARS1	3750	4337	4160	2911	4765	3326	3884.55	-0.524355	0.12664	-4.1405	3.46553e-05	0.000167315	4583.3	3185.8
ENSG00000131467.11	chr17	42824385	42843760	protein_coding	PSME3	11991	10150	10737	7798	12180	9230	10358.4	-0.523158	0.0875305	-5.97687	2.27469e-09	2.30854e-08	12216.2	8500.6
ENSG00000105750.15	chr19	20923222	20950697	protein_coding	ZNF85	369	298	484	273	416	327	360.958	-0.522752	0.183708	-2.84556	0.00443335	0.0128963	425.496	296.421
ENSG00000109606.13	chr4	24517441	24584554	protein_coding	DHX15	9886	7079	9000	6179	9432	7307	8141.59	-0.522661	0.104501	-5.00151	5.68827e-07	3.88868e-06	9600.03	6683.16
[truncated: 1,186 more rows]

## Sheet: log2FC(+)
Supplementary Table 1. Significant gene expression changes (FDR < 0.05) identified in V1-treated cells compared to NEG-treated cells.
	Feature_chr	Feature_start	Feature_end	Feature_gene_biotype	Feature_gene_name	NEG_1	NEG_2	NEG_3	V1_1	V1_2	V1_3	baseMean	log2FoldChange	lfcSE	stat	pvalue	padj	baseMean_NEG	baseMean_V1
ENSG00000152672.8	chr2	70808643	70820599	protein_coding	CLEC4F	0	0	0	14	7	8	4.56886	5.46483	1.6561	3.29981	0.000967494	0.00339585	0	9.13773
ENSG00000145934.16	chr5	167284799	168264157	protein_coding	TENM2	0	0	0	13	7	5	3.91723	5.24324	1.7275	3.03517	0.00240401	0.00756013	0	7.83447
ENSG00000142606.16	chr1	2590639	2633016	protein_coding	MMEL1	0	0	1	9	22	17	7.00032	5.09546	1.46206	3.48511	0.000491937	0.00184306	0.360754	13.6399
ENSG00000101000.6	chr20	35172072	35216240	protein_coding	PROCR	0	0	0	9	4	9	3.4876	5.07504	1.77572	2.85802	0.00426299	0.0124675	0	6.9752
ENSG00000129467.14	chr14	24318349	24335093	protein_coding	ADCY4	0	0	0	9	4	9	3.4876	5.07504	1.77572	2.85802	0.00426299	0.0124675	0	6.9752
ENSG00000140678.17	chr16	31355134	31382999	protein_coding	ITGAX	0	0	0	7	8	8	3.43278	5.05926	1.73027	2.92397	0.00345599	0.0104004	0	6.86556
ENSG00000112902.12	chr5	9035033	9546075	protein_coding	SEMA5A	0	0	0	12	3	6	3.43584	5.05022	1.8294	2.76059	0.0057697	0.0162382	0	6.87168
ENSG00000108849.8	chr17	43940804	43942476	protein_coding	PPY	0	0	0	11	5	3	3.01435	4.8638	1.87518	2.59378	0.00949273	0.0250791	0	6.02871
ENSG00000283755.2	chr16	75714131	75726490	protein_coding	CPHXL	0	0	0	5	1	11	2.7427	4.72921	2.01662	2.34511	0.0190213	0.0451832	0	5.4854
ENSG00000062038.15	chr16	68636189	68727468	protein_coding	CDH3	0	0	0	3	7	8	2.60276	4.66509	1.8921	2.46556	0.0136798	0.0343077	0	5.20552
ENSG00000156535.15	chr6	73695785	73828316	protein_coding	CD109	0	0	0	6	3	7	2.52105	4.60738	1.93411	2.38217	0.0172111	0.0415615	0	5.04211
ENSG00000180090.5	chr17	3291017	3298360	protein_coding	OR3A1	0	0	0	5	11	2	2.47473	4.59745	1.95699	2.34924	0.0188117	0.0447229	0	4.94947
ENSG00000169436.17	chr8	138588235	138914041	protein_coding	COL22A1	0	0	0	7	4	5	2.4996	4.59526	1.9215	2.3915	0.0167797	0.040673	0	4.9992
ENSG00000101342.10	chr20	36876121	36894235	protein_coding	TLDC2	1	0	0	6	14	11	4.5929	4.46859	1.57697	2.83366	0.00460189	0.0133436	0.351057	8.83473
ENSG00000105122.13	chr19	15451624	15464544	protein_coding	RASAL3	1	0	0	5	13	10	4.14146	4.31411	1.61532	2.67075	0.00756814	0.0205564	0.351057	7.93186
ENSG00000176046.9	chr16	28532708	28539008	protein_coding	NUPR1	1	0	0	5	18	5	3.92866	4.24216	1.66283	2.55117	0.0107362	0.0278813	0.351057	7.50626
ENSG00000142619.4	chr1	17249098	17284233	protein_coding	PADI3	1	0	0	14	3	6	3.96884	4.22871	1.7302	2.44406	0.014523	0.0361272	0.351057	7.58663
ENSG00000183632.14	chr16	32673528	32676732	protein_coding	TP53TG3	0	0	1	4	9	12	3.82254	4.18724	1.6641	2.51622	0.0118623	0.0303424	0.360754	7.28434
ENSG00000254245.3	chr5	141343829	141512975	protein_coding	PCDHGA3	0	0	1	7	17	2	3.70301	4.1474	1.73463	2.39095	0.016805	0.0407204	0.360754	7.04527
ENSG00000166736.12	chr11	113975075	113990313	protein_coding	HTR3A	1	0	0	12	7	3	3.59876	4.08626	1.72887	2.36355	0.0181008	0.0433321	0.351057	6.84647
ENSG00000275714.2	chr6	26020451	26020958	protein_coding	H3C1	2	0	0	22	11	6	6.49484	4.06303	1.45889	2.785	0.00535272	0.0152225	0.702114	12.2876
ENSG00000171903.17	chr19	15912367	15934867	protein_coding	CYP4F11	2	0	0	12	15	14	6.42881	4.05055	1.37236	2.95153	0.00316206	0.0096308	0.702114	12.1555
ENSG00000004848.8	chrX	25003694	25016420	protein_coding	ARX	1	0	2	7	34	22	9.16776	3.97841	1.17013	3.39996	0.000673955	0.00245085	1.07256	17.263
ENSG00000128242.13	chr22	30554635	30574665	protein_coding	GAL3ST1	0	0	2	1	27	15	6.01089	3.95346	1.58182	2.49931	0.0124435	0.0316229	0.721507	11.3003
ENSG00000019186.10	chr20	54153446	54173986	protein_coding	CYP24A1	2	0	0	5	12	18	5.46296	3.80933	1.47433	2.58378	0.00977243	0.0257287	0.702114	10.2238
ENSG00000164841.5	chr8	108606850	108787594	protein_coding	TMEM74	1	0	1	12	14	7	5.21517	3.72346	1.40362	2.65276	0.00798373	0.0215623	0.711811	9.71852
ENSG00000007908.16	chr1	169722640	169764705	protein_coding	SELE	3	0	0	17	6	22	7.72343	3.71415	1.31903	2.81582	0.00486523	0.0139911	1.05317	14.3937
ENSG00000183484.12	chr14	105049395	105065445	protein_coding	GPR132	3	0	1	23	36	6	9.90627	3.66028	1.12923	3.24138	0.00118952	0.00407824	1.41393	18.3986
ENSG00000288637.1	chr4	153152435	153415081	protein_coding	RP11-559F19.4	1	0	1	5	14	13	4.9098	3.63827	1.42964	2.54488	0.0109315	0.0283415	0.711811	9.10779
ENSG00000108691.9	chr17	34255218	34257203	protein_coding	CCL2	2	0	0	9	10	10	4.68672	3.56692	1.47901	2.41169	0.0158788	0.03891	0.702114	8.67132
ENSG00000114541.15	chr3	69168782	69542583	protein_coding	FRMD4B	0	2	0	9	13	9	4.93046	3.56075	1.4512	2.45366	0.014141	0.0352888	0.814435	9.04649
ENSG00000235568.7	chr22	42380407	42432403	protein_coding	NFAM1	1	1	1	7	17	21	7.07715	3.54799	1.18276	2.99974	0.00270208	0.00839096	1.11903	13.0353
ENSG00000149418.11	chr11	130159782	130210362	protein_coding	ST14	2	0	1	12	5	23	6.87715	3.52584	1.29911	2.71404	0.00664688	0.0183556	1.06287	12.6914
ENSG00000170703.16	chr17	48762234	48817229	protein_coding	TTLL6	2	0	0	7	14	8	4.47427	3.50309	1.49489	2.34338	0.0191101	0.0453636	0.702114	8.24642
ENSG00000170214.5	chr5	159865080	159973012	protein_coding	ADRA1B	2	0	1	20	9	10	6.71812	3.48418	1.25774	2.77018	0.00560247	0.0158357	1.06287	12.3734
ENSG00000151490.15	chr12	15322257	15602175	protein_coding	PTPRO	0	3	0	16	14	7	6.18503	3.25922	1.32735	2.45542	0.0140719	0.0351535	1.22165	11.1484
ENSG00000178115.11	chr15	30552078	30562501	protein_coding	GOLGA8Q	0	0	3	6	13	17	5.78921	3.25287	1.34668	2.41548	0.0157146	0.0385948	1.08226	10.4962
ENSG00000221963.6	chr22	35648446	35668404	protein_coding	APOL6	2	0	1	12	10	12	5.71857	3.23445	1.25476	2.57775	0.00994464	0.0261139	1.06287	10.3743
ENSG00000206557.6	chr3	32817997	32897824	protein_coding	TRIM71	8	0	4	30	46	62	22.5543	3.22755	0.73343	4.40063	1.07938e-05	5.78059e-05	4.25147	40.8571
ENSG00000133687.16	chr12	29500840	29784759	protein_coding	TMTC1	5	0	4	24	39	37	16.209	3.15332	0.776129	4.06289	4.84699e-05	0.000227779	3.1983	29.2197
ENSG00000115556.14	chr2	218607855	218637184	protein_coding	PLCD4	9	7	9	82	117	74	44.4129	3.10009	0.442496	7.00591	2.45377e-12	3.70876e-11	9.25682	79.569
ENSG00000184678.10	chr1	149884459	149886652	protein_coding	H2BC21	121	73	116	990	1564	752	532.486	3.05627	0.215122	14.2071	8.2774e-46	2.08664e-43	114.052	950.92
ENSG00000177191.2	chr19	41425359	41428730	protein_coding	B3GNT8	17	19	1	145	164	82	64.7472	3.04606	0.569783	5.346	8.99209e-08	6.96332e-07	14.0659	115.429
ENSG00000113212.7	chr5	141172644	141176383	protein_coding	PCDHB7	3	0	3	28	25	4	9.57966	2.96129	1.10204	2.6871	0.00720747	0.0197006	2.13543	17.0239
ENSG00000110665.12	chr11	2295628	2303049	protein_coding	C11orf21	3	0	2	14	27	7	7.6	2.88801	1.09081	2.64758	0.00810704	0.0218577	1.77468	13.4253
ENSG00000184270.6	chr1	149887469	149887965	protein_coding	H2AC21	3	4	3	34	43	15	15.2717	2.84023	0.761292	3.7308	0.000190873	0.00078811	3.7643	26.7792
ENSG00000187372.11	chr5	141213919	141218979	protein_coding	PCDHB13	5	3	10	39	48	71	26.9782	2.83204	0.60645	4.66986	3.014e-06	1.78162e-05	6.58447	47.372
ENSG00000188163.8	chr9	137243584	137247770	protein_coding	FAM166A	3	1	1	12	11	20	7.47383	2.82573	1.05103	2.68854	0.00717648	0.0196414	1.82114	13.1265
ENSG00000168453.16	chr8	22114419	22133384	protein_coding	HR	16	1	14	85	118	67	44.8697	2.8054	0.542567	5.1706	2.33339e-07	1.70147e-06	11.0747	78.6647
ENSG00000099337.5	chr19	38319845	38332076	protein_coding	KCNK6	28	17	49	220	260	292	132.484	2.73421	0.336387	8.12816	4.3584e-16	1.04461e-14	34.4292	230.538
ENSG00000182870.13	chr12	132196372	132329589	protein_coding	GALNT9	4	10	10	61	93	51	34.1858	2.72086	0.509755	5.33759	9.41881e-08	7.25398e-07	9.08394	59.2876
ENSG00000204540.11	chr6	31114750	31140092	protein_coding	PSORS1C1	7	0	4	26	34	28	14.9235	2.69794	0.787247	3.42706	0.000610157	0.0022373	3.90042	25.9465
ENSG00000128510.12	chr7	130293134	130324180	protein_coding	CPA4	23	5	26	112	179	146	73.3755	2.69036	0.412239	6.52622	6.74482e-11	8.50148e-10	19.49	127.261
ENSG00000113211.6	chr5	141150057	141153287	protein_coding	PCDHB6	0	2	6	24	20	19	11.0756	2.68113	0.935623	2.86561	0.0041621	0.012218	2.97896	19.1722
ENSG00000105855.10	chr7	20330702	20415754	protein_coding	ITGB8	3	4	5	28	38	28	16.0339	2.62361	0.676106	3.88046	0.000104258	0.000457509	4.48581	27.582
ENSG00000175544.14	chr11	67452406	67461752	protein_coding	CABP4	5	5	0	22	32	25	13.451	2.62185	0.818613	3.20279	0.00136102	0.00459543	3.79137	23.1106
ENSG00000102290.23	chrX	91779261	92623230	protein_coding	PCDH11X	0	2	4	12	15	19	7.99463	2.61025	1.03006	2.53409	0.0112741	0.029059	2.25745	13.7318
ENSG00000169583.13	chr9	136994608	136996568	protein_coding	CLIC3	372	261	275	2049	2850	2101	1193.41	2.60779	0.139819	18.6512	1.2346e-77	4.35722e-74	336.084	2050.74
ENSG00000277224.2	chr6	26199520	26200715	protein_coding	H2BC7	0	7	3	25	16	34	13.6354	2.59521	0.916641	2.83122	0.00463706	0.0134307	3.93278	23.3381
ENSG00000113248.6	chr5	141245395	141249365	protein_coding	PCDHB15	2	4	7	33	29	34	17.023	2.58446	0.701741	3.68292	0.000230576	0.000932942	4.85626	29.1897
ENSG00000169035.12	chr19	50976468	50984099	protein_coding	KLK7	5	2	11	43	67	27	22.9205	2.57378	0.647486	3.97503	7.03703e-05	0.000320664	6.53801	39.303
ENSG00000235863.4	chr6	33277123	33284832	protein_coding	B3GALT4	37	42	43	288	378	236	154.977	2.53793	0.253809	9.9994	1.5332e-23	8.18397e-22	45.6047	264.348
ENSG00000186529.16	chr19	15640897	15662825	protein_coding	CYP4F3	0	5	2	22	11	16	9.09889	2.51179	1.04011	2.41494	0.015738	0.0386388	2.75759	15.4402
ENSG00000187957.8	chr2	229357629	229714555	protein_coding	DNER	3	0	8	18	19	38	13.3632	2.50621	0.903627	2.77349	0.00554577	0.0157208	3.9392	22.7872
ENSG00000091592.16	chr17	5499427	5619424	protein_coding	NLRP1	7	4	5	48	38	22	19.365	2.46534	0.666414	3.69942	0.000216097	0.000879907	5.89004	32.8399
ENSG00000113578.18	chr5	142592178	142698070	protein_coding	FGF1	4	0	3	17	15	14	8.21468	2.4476	0.990049	2.4722	0.0134284	0.0337912	2.48649	13.9429
ENSG00000167654.18	chr19	3879864	3928082	protein_coding	ATCAY	8	0	8	36	50	20	18.188	2.4052	0.766525	3.1378	0.00170221	0.00560142	5.69449	30.6814
ENSG00000206579.9	chr8	55102028	55542054	protein_coding	XKR4	76	79	33	361	698	237	217.58	2.36912	0.35223	6.72604	1.74341e-11	2.36423e-10	70.7554	364.405
ENSG00000205795.4	chr2	10056780	10080944	protein_coding	CYS1	74	90	55	418	701	354	252.413	2.36276	0.252452	9.35925	8.03035e-21	3.24827e-19	82.4692	422.357
ENSG00000174640.15	chr3	133932701	134052184	protein_coding	SLCO2A1	1	8	12	29	59	52	24.1383	2.35624	0.659613	3.57216	0.000354048	0.00136972	7.93784	40.3388
ENSG00000130643.9	chr10	133324072	133336935	protein_coding	CALY	4	8	0	30	29	18	13.8675	2.32834	0.86504	2.6916	0.0071111	0.0194927	4.66197	23.0731
ENSG00000115297.11	chr2	74513463	74517148	protein_coding	TLX2	17	27	21	82	235	120	72.8833	2.31897	0.381631	6.07646	1.22863e-09	1.28955e-08	24.5387	121.228
ENSG00000131620.17	chr11	70078302	70189528	protein_coding	ANO1	1	8	8	27	60	26	19.076	2.30663	0.700899	3.29095	0.000998487	0.00349334	6.49482	31.6572
ENSG00000168447.11	chr16	23278231	23381294	protein_coding	SCNN1B	10	3	2	33	41	19	16.3381	2.30462	0.735295	3.13427	0.0017228	0.00565994	5.45373	27.2225
ENSG00000180596.7	chr6	26114873	26123926	protein_coding	H2BC4	24	15	35	128	178	145	79.7976	2.27671	0.331913	6.85935	6.91747e-12	9.95453e-11	27.16	132.435
ENSG00000158825.6	chr1	20589086	20618903	protein_coding	CDA	8	2	6	44	40	11	17.0949	2.27586	0.772575	2.94581	0.00322108	0.00978102	5.78741	28.4024
ENSG00000205517.13	chr19	11384341	11419328	protein_coding	RGL3	3	4	7	18	29	38	15.148	2.26744	0.711304	3.18773	0.00143396	0.00481751	5.20732	25.0887
ENSG00000277494.2	chr8	143213218	143217170	protein_coding	GPIHBP1	19	37	31	131	228	183	94.9576	2.26462	0.324241	6.98436	2.86156e-12	4.30209e-11	32.9205	156.995
ENSG00000144045.14	chr2	74518131	74526281	protein_coding	DQX1	79	43	33	265	411	269	165.637	2.25911	0.286028	7.8982	2.82959e-15	6.06151e-14	57.1487	274.125
ENSG00000166268.11	chr12	69825227	69959097	protein_coding	MYRFL	4	1	3	14	16	16	8.31241	2.22132	0.904743	2.4552	0.0140807	0.0351685	2.89371	13.7311
ENSG00000185522.9	chr11	554850	560738	protein_coding	LMNTD2	776	446	581	3244	3822	3287	1869.58	2.21086	0.168386	13.1297	2.22405e-39	4.07752e-37	663.637	3075.52
ENSG00000157060.16	chr1	182899865	182953525	protein_coding	SHCBP1L	5	7	8	30	37	48	20.932	2.19927	0.595178	3.69515	0.000219755	0.000893771	7.49184	34.3721
ENSG00000263155.6	chr15	57591904	57685364	protein_coding	MYZAP	6	0	10	35	43	13	16.11	2.19365	0.848673	2.5848	0.0097435	0.0256573	5.71388	26.5061
ENSG00000122877.17	chr10	62811996	62919900	protein_coding	EGR2	123	60	117	504	708	508	306.541	2.18991	0.219268	9.98738	1.73104e-23	9.15244e-22	109.821	503.261
ENSG00000205078.6	chr16	77199408	77213215	protein_coding	SYCE1L	5	0	9	30	23	22	13.9777	2.1701	0.843178	2.57371	0.0100614	0.0263714	5.00207	22.9533
ENSG00000144642.22	chr3	28574791	30010391	protein_coding	RBMS3	1	1	9	15	20	26	11.0834	2.16658	0.920901	2.35267	0.0186392	0.04438	4.00506	18.1618
ENSG00000120327.7	chr5	141223343	141227759	protein_coding	PCDHB14	75	63	45	309	466	272	185.838	2.15525	0.246164	8.75533	2.0351e-18	6.32808e-17	68.2179	303.457
ENSG00000137726.17	chr11	117836976	117877486	protein_coding	FXYD6	21	20	37	172	171	88	78.7237	2.15065	0.397113	5.41571	6.10458e-08	4.88816e-07	28.8644	128.583
ENSG00000197241.4	chr1	9002973	9026423	protein_coding	SLC2A7	2	7	2	13	49	8	11.3602	2.14632	0.924209	2.32233	0.0202151	0.0475469	4.27414	18.4463
ENSG00000167105.8	chr17	50271406	50281485	protein_coding	TMEM92	19	8	8	63	83	49	34.9422	2.14479	0.485844	4.41457	1.01211e-05	5.45759e-05	12.8139	57.0706
ENSG00000110934.13	chr12	51281038	51324668	protein_coding	BIN2	3	10	13	31	41	72	26.5158	2.1436	0.633288	3.38487	0.000712108	0.00257633	9.81514	43.2165
ENSG00000159403.18	chr12	7080214	7092540	protein_coding	C1R	14	8	5	46	83	27	27.017	2.14347	0.579244	3.70046	0.000215211	0.000876807	9.97631	44.0577
ENSG00000196878.15	chr1	209614870	209652425	protein_coding	LAMB3	5	3	13	33	29	50	20.9503	2.14279	0.671143	3.19275	0.00140927	0.00474247	7.66674	34.2339
ENSG00000039068.20	chr16	68737292	68835537	protein_coding	CDH1	3	2	7	13	34	22	11.9003	2.13963	0.782019	2.73604	0.00621844	0.0173387	4.39288	19.4078
ENSG00000186765.12	chr17	81528377	81537130	protein_coding	FSCN2	50	50	58	264	389	235	158.411	2.13386	0.233199	9.15038	5.67326e-20	2.08025e-18	58.8374	257.985
ENSG00000177464.5	chr19	45589764	45602212	protein_coding	GPR4	8	1	7	15	53	24	15.4335	2.11875	0.752229	2.81663	0.00485311	0.0139677	5.74095	25.126
ENSG00000241935.9	chr10	97584323	97612802	protein_coding	HOGA1	13	18	12	75	115	50	42.6314	2.09985	0.445136	4.71732	2.38968e-06	1.44414e-05	16.2227	69.0401
ENSG00000120324.9	chr5	141192353	141195647	protein_coding	PCDHB10	32	14	11	80	161	76	55.257	2.09685	0.434128	4.83003	1.3651e-06	8.6263e-06	20.9032	89.6109
ENSG00000155265.11	chr10	97849843	97871580	protein_coding	GOLGA7B	5	18	12	51	96	50	34.7511	2.08347	0.518946	4.01481	5.9493e-05	0.000274017	13.4142	56.088
ENSG00000172969.8	chr3	75664328	75667220	protein_coding	FRG2C	3	3	3	18	20	10	8.77355	2.07834	0.866636	2.39817	0.0164773	0.0400754	3.35708	14.19
ENSG00000121270.16	chr16	48165773	48247568	protein_coding	ABCC11	2	4	6	12	29	25	11.6705	2.07735	0.781057	2.65966	0.00782188	0.0211616	4.49551	18.8454
ENSG00000169618.7	chr2	68643579	68658251	protein_coding	PROKR1	8	1	8	26	36	26	15.939	2.05571	0.699756	2.93776	0.00330595	0.00999573	6.1017	25.7763
ENSG00000259207.9	chr17	47253827	47313743	protein_coding	ITGB3	28	17	13	96	123	79	54.4864	2.02486	0.390599	5.18399	2.17192e-07	1.58783e-06	21.4421	87.5308
ENSG00000154545.17	chrX	52184876	52192268	protein_coding	MAGED4	8	5	11	39	52	32	22.4051	2.0206	0.554357	3.64494	0.000267454	0.00106627	8.81283	35.9973
ENSG00000187556.8	chr19	13862063	13880757	protein_coding	NANOS3	8	2	9	30	40	26	17.4982	2.01438	0.648466	3.10638	0.00189395	0.00615118	6.86968	28.1268
ENSG00000129451.12	chr19	51012739	51020175	protein_coding	KLK10	12	2	4	32	24	30	16.4453	2.0039	0.73289	2.73424	0.00625241	0.0174093	6.47014	26.4205
ENSG00000167617.3	chr19	54465026	54473296	protein_coding	CDC42EP5	45	44	20	172	257	132	101.589	1.99182	0.348191	5.72049	1.06219e-08	9.70548e-08	40.9302	162.247
ENSG00000188404.10	chr1	169690665	169711702	protein_coding	SELL	3	6	9	18	32	41	16.7341	1.99088	0.683705	2.9119	0.00359241	0.0107627	6.74326	26.7249
ENSG00000237412.7	chr2	232520388	232525716	protein_coding	PRSS56	3	2	6	19	20	15	10.078	1.98451	0.815524	2.43342	0.0149568	0.0369846	4.03213	16.1238
ENSG00000118156.12	chr19	47520685	47555856	protein_coding	ZNF541	3	3	3	15	18	12	8.32246	1.98403	0.86191	2.3019	0.0213411	0.049723	3.35708	13.2878
ENSG00000120328.6	chr5	141208697	141212571	protein_coding	PCDHB12	5	5	4	19	26	25	12.9458	1.98242	0.698497	2.83812	0.00453802	0.0131845	5.23439	20.6573
ENSG00000123570.4	chrX	103822327	103832257	protein_coding	RAB9B	12	3	5	25	52	25	18.012	1.98072	0.654638	3.02567	0.0024808	0.00777219	7.23811	28.7858
ENSG00000159450.12	chr1	152106317	152115454	protein_coding	TCHH	7	11	5	32	68	22	21.3826	1.98014	0.619548	3.1961	0.00139297	0.00468985	8.74056	34.0247
ENSG00000213626.13	chr2	30231534	30323730	protein_coding	LBH	94	94	77	415	586	338	244.415	1.97876	0.217159	9.11205	8.08407e-20	2.91874e-18	99.0558	389.774
ENSG00000184471.8	chr16	1088226	1096244	protein_coding	C1QTNF8	5	1	10	10	53	22	14.2391	1.97267	0.827705	2.3833	0.0171582	0.041441	5.77004	22.7081
ENSG00000166750.10	chr17	35243071	35273655	protein_coding	SLFN5	219	127	234	710	1249	931	523.889	1.96766	0.188906	10.4161	2.09353e-25	1.29624e-23	213.014	834.764
ENSG00000112530.11	chr6	162727132	163315492	protein_coding	PACRG	3	2	10	21	37	17	13.4284	1.95751	0.765921	2.55575	0.0105958	0.0275724	5.47514	21.3817
ENSG00000130518.17	chr19	18257097	18274509	protein_coding	IQCN	25	17	36	127	140	109	70.3345	1.95561	0.35199	5.55588	2.7621e-08	2.35178e-07	28.6863	111.983
ENSG00000172348.15	chr6	46220736	46491972	protein_coding	RCAN2	34	39	82	203	283	269	139.951	1.95254	0.320713	6.08812	1.14243e-09	1.20446e-08	57.3992	222.503
ENSG00000124557.14	chr6	26500303	26510425	protein_coding	BTN1A1	1	5	6	14	26	20	10.9226	1.9407	0.812382	2.3889	0.0168988	0.0409266	4.55167	17.2936
ENSG00000041982.16	chr9	115019575	115118257	protein_coding	TNC	7	4	1	17	27	15	10.7334	1.9363	0.822432	2.35435	0.0185549	0.0442167	4.44702	17.0199
ENSG00000085117.12	chr11	44564427	44620358	protein_coding	CD82	42	20	27	111	201	124	78.83	1.9328	0.32334	5.97761	2.26439e-09	2.29974e-08	32.6291	125.031
ENSG00000070731.11	chr17	76565377	76586956	protein_coding	ST6GALNAC2	124	84	114	454	653	447	286.181	1.92806	0.181651	10.6141	2.56253e-26	1.73087e-24	118.863	453.499
ENSG00000254827.6	chr11	2887344	2903575	protein_coding	SLC22A18AS	16	9	2	49	38	37	23.9649	1.91568	0.657326	2.91435	0.00356428	0.0106898	10.0034	37.9263
ENSG00000164136.17	chr4	141636583	141733987	protein_coding	IL15	8	8	8	23	74	26	21.2008	1.91566	0.599577	3.19502	0.0013982	0.00470633	8.95223	33.4493
ENSG00000175356.14	chr11	9019476	9138114	protein_coding	SCUBE2	11	3	5	25	39	26	16.4981	1.9074	0.65399	2.91656	0.00353919	0.0106259	6.88705	26.1092
ENSG00000188833.10	chr9	137434364	137441816	protein_coding	ENTPD8	60	89	82	330	482	298	204.866	1.89865	0.237058	8.0092	1.15453e-15	2.6036e-14	86.8876	322.843
ENSG00000196549.13	chr3	155024124	155183704	protein_coding	MME	7	4	6	17	35	29	14.7627	1.89274	0.658214	2.87557	0.00403297	0.0118958	6.25079	23.2747
ENSG00000186204.15	chr19	15673018	15697174	protein_coding	CYP4F12	11	14	13	50	78	53	33.3931	1.88889	0.440781	4.28533	1.82468e-05	9.30262e-05	14.2525	52.5338
ENSG00000158406.6	chr6	26277609	26285638	protein_coding	H4C8	60	46	67	205	323	284	150.559	1.88741	0.233998	8.06592	7.2686e-16	1.69325e-14	63.9659	237.153
ENSG00000122735.16	chr9	34457414	34520988	protein_coding	DNAI1	7	4	6	14	40	28	14.6443	1.88272	0.676125	2.78458	0.00535974	0.0152394	6.25079	23.0377
ENSG00000175164.16	chr9	133233278	133276024	protein_coding	ABO	7	9	4	33	39	22	17.6367	1.88123	0.634851	2.96325	0.00304405	0.00931762	7.56537	27.708
ENSG00000110195.14	chr11	72189558	72196323	protein_coding	FOLR1	50	33	30	133	269	139	97.5438	1.87573	0.303748	6.17527	6.60504e-10	7.22257e-09	41.8136	153.274
ENSG00000119922.11	chr10	89283694	89309271	protein_coding	IFIT2	10	0	10	24	30	35	16.818	1.87479	0.779904	2.40387	0.0162226	0.0395744	7.11811	26.5178
ENSG00000172137.19	chr16	71358713	71390436	protein_coding	CALB2	119	100	101	469	665	362	276.879	1.87032	0.208126	8.98649	2.55241e-19	8.80987e-18	118.934	434.825
ENSG00000260220.7	chr9	136249973	136306901	protein_coding	CCDC187	16	4	6	35	67	21	21.981	1.86766	0.646171	2.89035	0.00384815	0.0114295	9.41031	34.5517
ENSG00000241489.8	chrX	149477104	149540926	protein_coding	AF011889.5	12	2	26	44	74	64	33.6715	1.8655	0.610312	3.05663	0.00223839	0.00710896	14.4067	52.9362
ENSG00000125531.7	chr20	63547891	63556695	protein_coding	FNDC11	14	17	10	66	88	38	35.6354	1.86091	0.482513	3.85671	0.000114922	0.00049998	15.445	55.8258
ENSG00000188505.5	chr19	39196964	39201884	protein_coding	NCCRP1	3	11	3	24	39	19	15.0799	1.85859	0.739217	2.51426	0.0119281	0.0304831	6.61482	23.5449
ENSG00000215045.8	chr7	6497462	6551436	protein_coding	GRID2IP	40	24	22	118	145	126	73.5139	1.85391	0.331389	5.59436	2.21442e-08	1.92375e-07	31.7521	115.276
ENSG00000108823.17	chr17	50164214	50175928	protein_coding	SGCA	15	16	2	48	75	32	28.5054	1.84117	0.630024	2.92239	0.00347358	0.0104466	12.5028	44.5079
ENSG00000173762.8	chr17	82314868	82317608	protein_coding	CD7	10	17	1	38	69	27	24.385	1.83127	0.712125	2.57155	0.0101243	0.0264921	10.794	37.976
ENSG00000139364.11	chr12	125186386	125662377	protein_coding	TMEM132B	29	17	37	125	121	115	69.619	1.8257	0.361759	5.04671	4.49472e-07	3.11344e-06	30.4512	108.787
ENSG00000163898.10	chr3	185506262	185552588	protein_coding	LIPH	40	23	32	112	187	130	79.5052	1.82278	0.29929	6.09036	1.12655e-09	1.18949e-08	34.9524	124.058
ENSG00000105499.14	chr19	48047843	48110817	protein_coding	PLA2G4C	98	55	110	305	486	385	219.369	1.8216	0.228711	7.96463	1.65718e-15	3.6726e-14	96.4835	342.255
ENSG00000185345.23	chr6	161347417	162727775	protein_coding	PRKN	10	15	24	78	63	71	41.5213	1.82043	0.471662	3.85961	0.000113569	0.000494984	18.2769	64.7656
ENSG00000168899.5	chr2	85584431	85593406	protein_coding	VAMP5	6	21	10	33	97	49	31.9169	1.81955	0.565426	3.21802	0.0012908	0.00438563	14.2654	49.5684
ENSG00000163694.15	chr4	40423267	40630875	protein_coding	RBM47	4	9	13	31	58	31	21.9811	1.81854	0.584167	3.11305	0.00185168	0.00604396	9.75898	34.2031
ENSG00000134760.6	chr18	31318160	31359246	protein_coding	DSG1	5	6	4	18	42	11	12.605	1.81118	0.755286	2.398	0.0164849	0.0400754	5.6416	19.5684
ENSG00000163513.19	chr3	30606601	30694142	protein_coding	TGFBR2	12	7	14	35	81	36	27.3082	1.81073	0.513313	3.52754	0.000419437	0.00159558	12.1138	42.5026
ENSG00000189157.14	chr4	76214040	76283783	protein_coding	FAM47E	7	10	7	27	56	28	20.211	1.80817	0.57332	3.15385	0.00161132	0.00533842	9.05485	31.3672
ENSG00000274750.3	chr6	26224199	26227473	protein_coding	H3C6	81	24	44	192	291	172	121.957	1.80409	0.344613	5.23511	1.64883e-07	1.22832e-06	54.082	189.832
ENSG00000185633.10	chr12	57234903	57240715	protein_coding	NDUFA4L2	2	9	8	30	19	32	16.2192	1.80034	0.73592	2.44638	0.01443	0.0359273	7.2531	25.1853
ENSG00000119508.18	chr9	99821855	99866891	protein_coding	NR4A3	88	81	260	311	664	896	352.069	1.79281	0.647002	2.77095	0.00558924	0.0158123	157.674	546.465
ENSG00000135114.13	chr12	121017763	121039242	protein_coding	OASL	13	11	11	43	72	41	28.9394	1.78859	0.467462	3.82618	0.000130148	0.000559981	13.0114	44.8674
ENSG00000182580.3	chr3	184561785	184582408	protein_coding	EPHB3	93	85	45	316	440	234	185.746	1.78846	0.295356	6.05528	1.40176e-09	1.46149e-08	83.4957	287.996
ENSG00000164900.5	chr7	151148009	151174745	protein_coding	GBX1	7	4	5	29	25	14	13.212	1.78806	0.725063	2.46608	0.0136602	0.0342706	5.89004	20.534
ENSG00000108771.13	chr17	42101404	42112714	protein_coding	DHX58	37	22	27	112	183	87	70.6347	1.78744	0.34149	5.23426	1.6565e-07	1.23337e-06	31.6882	109.581
ENSG00000154654.15	chr21	20998409	21543329	protein_coding	NCAM2	53	47	57	155	309	235	129.459	1.78491	0.248549	7.18133	6.90342e-13	1.10619e-11	58.3082	200.609
ENSG00000179855.9	chr19	3585478	3593541	protein_coding	GIPC3	10	5	6	28	33	29	17.2289	1.78222	0.609439	2.92437	0.00345156	0.0103893	7.71118	26.7466
ENSG00000158553.5	chr6	27285903	27312273	protein_coding	POM121L2	3	8	5	14	30	28	13.4255	1.78155	0.721968	2.46763	0.0136011	0.0341474	6.11468	20.7363
ENSG00000168306.13	chr3	58505136	58537283	protein_coding	ACOX2	21	2	5	42	58	20	22.3289	1.7799	0.739554	2.40672	0.0160964	0.0393135	9.9904	34.6674
ENSG00000152926.15	chr7	64971772	65006684	protein_coding	ZNF117	312	142	296	860	1285	1071	607.473	1.77601	0.216883	8.18881	2.63817e-16	6.46582e-15	274.138	940.807
ENSG00000090539.15	chr3	184380073	184390736	protein_coding	CHRD	396	252	206	1181	1595	925	698.412	1.77367	0.222507	7.97129	1.57024e-15	3.49088e-14	315.953	1080.87
ENSG00000187642.9	chr1	975204	982093	protein_coding	PERM1	12	4	7	26	37	35	18.6053	1.77047	0.604426	2.92918	0.00339857	0.0102429	8.36683	28.8438
ENSG00000198520.12	chr1	44674692	44725591	protein_coding	ARMH1	11	19	15	76	56	55	37.2027	1.75524	0.485329	3.61659	0.000298504	0.00117742	17.0101	57.3954
ENSG00000232040.4	chr6	28570535	28616212	protein_coding	ZBED9	592	444	781	1982	3245	2533	1462.13	1.74856	0.164627	10.6213	2.37117e-26	1.60931e-24	670.379	2253.89
ENSG00000126218.12	chr13	113122799	113149529	protein_coding	F10	92	79	60	287	515	210	186.718	1.74131	0.277408	6.27707	3.45008e-10	3.9278e-09	86.1127	287.324
ENSG00000135406.14	chr12	49293252	49298686	protein_coding	PRPH	4038	3815	1892	13820	20080	8278	7912.47	1.73611	0.412176	4.21207	2.53045e-05	0.000125298	3653.65	12171.3
ENSG00000173826.15	chr17	63523334	63548977	protein_coding	KCNH6	177	152	149	590	900	530	381.457	1.71939	0.172416	9.97234	2.01435e-23	1.05321e-21	177.786	585.127
ENSG00000152785.8	chr4	81030708	81057627	protein_coding	BMP3	12	14	2	44	30	39	22.7818	1.71801	0.677553	2.5356	0.0112254	0.0289808	10.6352	34.9284
ENSG00000172638.13	chr11	65866441	65873592	protein_coding	EFEMP2	204	96	171	565	791	583	370.106	1.71514	0.213695	8.0261	1.00617e-15	2.29469e-14	172.397	567.814
ENSG00000187243.16	chrX	52061827	52069248	protein_coding	MAGED4B	7	9	9	32	57	19	19.9582	1.71457	0.599759	2.85876	0.00425298	0.0124486	9.36914	30.5473
ENSG00000163536.13	chr3	167735243	167825569	protein_coding	SERPINI1	107	51	69	231	448	273	177.485	1.70422	0.256232	6.65106	2.90995e-11	3.81782e-10	83.2232	271.747
ENSG00000196747.4	chr6	27808199	27808701	protein_coding	H2AC13	13	11	33	50	92	93	44.6571	1.70204	0.475666	3.57823	0.000345925	0.00134307	20.948	68.3663
ENSG00000146233.8	chr6	46549580	46652830	protein_coding	CYP39A1	157	106	161	519	724	495	332.285	1.69683	0.180486	9.40144	5.38212e-21	2.21514e-19	156.362	508.207
ENSG00000121101.16	chr17	58556678	58692055	protein_coding	TEX14	12	4	22	35	54	63	29.2895	1.6888	0.572658	2.94906	0.00318742	0.00969968	13.7781	44.8008
ENSG00000021645.20	chr14	78170373	79868291	protein_coding	NRXN3	238	215	212	808	1274	679	521.844	1.68621	0.172645	9.76692	1.56133e-22	7.34709e-21	247.583	796.104
ENSG00000005238.20	chr9	35104112	35116341	protein_coding	FAM214B	537	525	386	1781	2694	1521	1138.87	1.6817	0.179706	9.35805	8.12199e-21	3.27595e-19	541.558	1736.18
ENSG00000081148.12	chr3	101222546	101320575	protein_coding	IMPG2	14	7	21	43	65	61	32.4514	1.68126	0.481887	3.4889	0.000485012	0.00182028	15.3411	49.5617
ENSG00000023445.16	chr11	102317450	102339403	protein_coding	BIRC3	68	57	77	229	268	302	156.805	1.66901	0.250766	6.65563	2.82088e-11	3.7113e-10	74.8613	238.749
ENSG00000187550.9	chr19	55528611	55537133	protein_coding	SBK2	9	17	10	37	60	51	28.4016	1.66852	0.498569	3.34662	0.000818019	0.0029228	13.6897	43.1135
ENSG00000162426.16	chr1	8318114	8344167	protein_coding	SLC45A1	29	28	33	84	142	138	69.851	1.66608	0.324384	5.13613	2.80457e-07	2.01589e-06	33.4876	106.214
ENSG00000127377.10	chr7	151428832	151440813	protein_coding	CRYGN	7	13	6	29	45	33	20.5213	1.66597	0.577028	2.88715	0.00388743	0.011534	9.91575	31.1268
ENSG00000178033.6	chr6	116511639	116524788	protein_coding	CALHM5	30	38	55	111	235	162	95.3416	1.66387	0.311502	5.34145	9.22063e-08	7.1091e-07	45.8474	144.836
ENSG00000184925.12	chr9	136949551	136955497	protein_coding	LCN12	96	70	128	307	483	390	226.12	1.66242	0.218192	7.61907	2.55509e-14	4.88096e-13	108.383	343.856
ENSG00000145244.12	chr4	47593999	47838106	protein_coding	CORIN	52	56	44	197	292	133	118.243	1.66101	0.297367	5.58571	2.32742e-08	2.01201e-07	56.9323	179.554
ENSG00000105549.11	chr19	361747	376026	protein_coding	THEG	23	18	19	66	87	85	46.3358	1.65749	0.376255	4.40523	1.05672e-05	5.67431e-05	22.2585	70.413
ENSG00000006611.17	chr11	17493895	17544416	protein_coding	USH1C	29	29	20	88	164	70	60.2373	1.65147	0.373688	4.41938	9.89849e-06	5.34367e-05	29.205	91.2695
ENSG00000140511.12	chr15	88877294	88895597	protein_coding	HAPLN3	396	254	201	1182	1600	612	649.333	1.6427	0.282638	5.81202	6.17224e-09	5.84397e-08	314.963	983.703
ENSG00000163235.16	chr2	70447284	70554193	protein_coding	TGFA	27	4	25	48	92	79	41.682	1.6403	0.527125	3.11179	0.00185955	0.00606686	20.1263	63.2376
ENSG00000184619.8	chr17	8356902	8376704	protein_coding	KRBA2	161	139	128	452	730	521	326.567	1.63367	0.166056	9.83804	7.71993e-23	3.77101e-21	159.3	493.834
ENSG00000110786.18	chr11	18727928	18792721	protein_coding	PTPN5	51	38	24	162	218	70	86.0933	1.63095	0.414539	3.93438	8.34108e-05	0.000374288	42.0363	130.15
ENSG00000197540.8	chr19	544034	549924	protein_coding	GZMM	22	31	17	81	133	69	53.8987	1.6294	0.390278	4.17496	2.98034e-05	0.000145532	26.4798	81.3175
ENSG00000132334.17	chr10	127907103	128085855	protein_coding	PTPRE	7	12	11	42	50	26	23.0151	1.62337	0.554616	2.92702	0.00342231	0.0103056	11.3123	34.7179
ENSG00000090534.20	chr3	184371935	184381968	protein_coding	THPO	29	21	25	90	149	60	56.5654	1.62177	0.379526	4.27314	1.92736e-05	9.75219e-05	27.7511	85.3797
ENSG00000101605.13	chr18	3066807	3219968	protein_coding	MYOM1	312	203	285	922	1396	816	601.567	1.62036	0.168007	9.64462	5.18024e-22	2.35143e-20	295.01	908.125
ENSG00000139567.13	chr12	51906908	51923361	protein_coding	ACVRL1	46	26	22	99	208	73	70.4733	1.61737	0.397538	4.06847	4.73239e-05	0.000222616	34.6729	106.274
ENSG00000187714.7	chr10	49610310	49612720	protein_coding	SLC18A3	11	13	15	62	57	29	29.4954	1.60551	0.522932	3.07021	0.00213906	0.00682422	14.5668	44.4241
ENSG00000144668.12	chr3	37452115	37823507	protein_coding	ITGA9	64	64	79	233	357	216	155.289	1.60149	0.226761	7.06244	1.63607e-12	2.5325e-11	77.0291	233.549
ENSG00000167608.12	chr19	54160108	54173250	protein_coding	TMC4	130	123	132	477	581	412	288.73	1.59749	0.188304	8.48356	2.18413e-17	6.12991e-16	143.345	434.116
ENSG00000196787.3	chr6	27133042	27135291	protein_coding	H2AC11	138	171	163	517	707	591	355.364	1.59565	0.181605	8.78637	1.54466e-18	4.88923e-17	176.883	533.845
ENSG00000176928.7	chr5	75025346	75052558	protein_coding	GCNT4	28	32	31	99	123	122	68.1017	1.58563	0.322778	4.91243	8.99552e-07	5.912e-06	34.0439	102.16
ENSG00000142959.5	chr1	44783585	44788170	protein_coding	BEST4	10	20	5	42	55	39	26.7128	1.5846	0.573912	2.76104	0.00576171	0.0162222	13.4587	39.967
ENSG00000060140.9	chr12	10618923	10674318	protein_coding	STYK1	126	84	69	279	370	398	206.847	1.58437	0.2572	6.16005	7.27218e-10	7.88932e-09	103.331	310.363
ENSG00000132000.14	chr19	13931187	13953392	protein_coding	PODNL1	29	47	24	126	138	115	75.5173	1.57969	0.363126	4.35027	1.3597e-05	7.10657e-05	37.978	113.057
ENSG00000075651.16	chr3	171600404	171810950	protein_coding	PLD1	215	158	393	754	1202	938	561.739	1.57863	0.24966	6.32311	2.56345e-10	2.96868e-09	281.594	841.883
ENSG00000074527.13	chr12	95657807	95791189	protein_coding	NTN4	8	5	7	15	34	28	14.6921	1.57815	0.647291	2.43809	0.0147651	0.0366583	7.36982	22.0143
ENSG00000059804.16	chr12	7919230	7936187	protein_coding	SLC2A3	39	41	78	139	234	226	116.659	1.5773	0.316271	4.98717	6.12714e-07	4.16451e-06	58.5259	174.792
ENSG00000104081.14	chr15	40087890	40108892	protein_coding	BMF	194	184	185	676	998	487	417.32	1.57569	0.201661	7.81356	5.55966e-15	1.1559e-13	209.773	624.868
ENSG00000143850.16	chr1	204218853	204377665	protein_coding	PLEKHA6	20	14	30	80	105	56	46.9812	1.5743	0.411961	3.82148	0.000132653	0.000568855	23.5448	70.4176
ENSG00000278828.1	chr6	27810064	27811300	protein_coding	H3C10	92	51	103	253	393	279	179.534	1.5701	0.239209	6.56369	5.24919e-11	6.68798e-10	90.223	268.845
ENSG00000203814.6	chr1	149782689	149812373	protein_coding	H2BC18	26	22	30	86	125	83	57.2931	1.56537	0.333658	4.69154	2.71161e-06	1.61859e-05	28.9089	85.6774
ENSG00000137962.13	chr1	94148988	94275068	protein_coding	ARHGAP29	28	6	29	37	89	107	45.0886	1.56048	0.542075	2.87872	0.00399297	0.0118085	22.7348	67.4424
ENSG00000253485.3	chr5	141364162	141512975	protein_coding	PCDHGA5	51	45	36	151	204	140	97.1401	1.55999	0.27663	5.63927	1.70769e-08	1.50766e-07	49.2158	145.064
ENSG00000115935.18	chr2	174559572	174682916	protein_coding	WIPF1	104	62	65	243	392	234	168.03	1.55576	0.241216	6.44966	1.12104e-10	1.36664e-09	85.2064	250.854
ENSG00000065609.14	chr6	83552880	83709691	protein_coding	SNAP91	65	46	123	242	386	246	169.411	1.55447	0.302021	5.14688	2.64855e-07	1.91349e-06	85.9234	252.898
ENSG00000147509.14	chr8	53851795	53959303	protein_coding	RGS20	27	7	18	45	100	52	37.1585	1.55263	0.485463	3.19825	0.00138266	0.00465847	18.8226	55.4943
ENSG00000286190.2	chr17	5499427	5501006	protein_coding	RP11-807C20.3	751	528	506	2124	2822	1664	1297.27	1.54743	0.177429	8.72136	2.74874e-18	8.45403e-17	661.196	1933.33
ENSG00000135905.20	chr2	224765090	225042468	protein_coding	DOCK10	45	24	13	101	160	49	59.3181	1.54565	0.487709	3.16922	0.0015285	0.00509751	30.2606	88.3756
ENSG00000197565.16	chrX	108155607	108439497	protein_coding	COL4A6	13	8	8	38	59	13	20.9842	1.54548	0.641004	2.41104	0.0159073	0.0389664	10.7075	31.2608
ENSG00000271447.6	chr17	35756249	35795707	protein_coding	MMP28	331	262	216	933	1377	716	588.486	1.54262	0.202628	7.61305	2.67693e-14	5.09303e-13	300.814	876.158
ENSG00000169862.19	chr5	10971836	11904446	protein_coding	CTNND2	22	9	10	34	69	50	29.3964	1.54125	0.498021	3.09476	0.00196975	0.00636315	14.9958	43.7971
ENSG00000273802.2	chr6	26215159	26216692	protein_coding	H2BC8	55	49	66	165	274	195	123.295	1.54109	0.237098	6.49982	8.04161e-11	1.00731e-09	63.0715	183.519
ENSG00000179388.9	chr8	22687659	22693480	protein_coding	EGR3	466	329	414	1328	1861	1241	870.591	1.53243	0.13981	10.9608	5.89692e-28	4.38141e-26	446.919	1294.26
ENSG00000139970.17	chr14	59595976	59870776	protein_coding	RTN1	60	46	60	155	248	206	119.434	1.52785	0.241431	6.32831	2.4786e-10	2.87987e-09	61.4406	177.428
ENSG00000110169.11	chr11	6431049	6442617	protein_coding	HPX	8	9	23	40	67	41	28.7075	1.52785	0.524099	2.91518	0.0035548	0.0106636	14.7707	42.6443
ENSG00000080573.7	chr19	9959561	10010504	protein_coding	COL5A3	566	467	392	1783	2211	1213	1029.46	1.52726	0.200375	7.62203	2.49725e-14	4.77693e-13	530.284	1528.64
ENSG00000084636.18	chr1	31652263	31704319	protein_coding	COL16A1	82	66	28	182	321	157	127.098	1.52155	0.355881	4.27544	1.90761e-05	9.66954e-05	65.7641	188.432
ENSG00000013364.19	chr16	29820394	29848039	protein_coding	MVP	1387	1366	1138	3979	6206	4164	2808.56	1.5186	0.13082	11.6083	3.73822e-31	3.47187e-29	1453.71	4163.41
ENSG00000109072.14	chr17	28367284	28373091	protein_coding	VTN	55	64	59	192	323	149	128.3	1.51592	0.275176	5.50893	3.61017e-08	2.99793e-07	66.6545	189.945
ENSG00000172183.16	chr15	88635670	88656483	protein_coding	ISG20	213	173	131	557	866	478	370.797	1.51334	0.212152	7.1333	9.79937e-13	1.54913e-11	192.483	549.112
ENSG00000183508.5	chr1	117606048	117628389	protein_coding	TENT5C	16	10	21	55	72	42	33.3686	1.51079	0.455344	3.31791	0.000906941	0.00319922	17.2649	49.4724
ENSG00000131094.4	chr17	44959693	44968303	protein_coding	C1QL1	2487	1933	1436	7147	9551	4579	4187.41	1.50829	0.219099	6.88404	5.81793e-12	8.45846e-11	2178.27	6196.55
ENSG00000132932.19	chr13	25371974	26025851	protein_coding	ATP8A2	262	187	256	749	1122	683	500.886	1.50722	0.161016	9.36069	7.92178e-21	3.21356e-19	260.48	741.293
ENSG00000146005.4	chr5	139795808	139844466	protein_coding	PSD2	84	36	35	180	237	135	109.112	1.50273	0.348018	4.31796	1.5748e-05	8.12257e-05	56.775	161.45
ENSG00000177839.7	chr5	141187127	141191541	protein_coding	PCDHB9	53	52	25	142	210	123	93.3344	1.50244	0.336795	4.461	8.1577e-06	4.47058e-05	48.8002	137.869
ENSG00000167578.18	chr19	40778216	40796942	protein_coding	RAB4B	14	6	17	43	46	40	26.0297	1.49995	0.521186	2.87796	0.00400259	0.011821	13.4909	38.5684
ENSG00000108515.18	chr17	4948092	4957131	protein_coding	ENO3	2102	1449	1585	5690	7769	4887	3631.23	1.49679	0.145276	10.3031	6.82382e-25	4.04756e-23	1899.77	5362.69
ENSG00000184451.5	chr17	42678889	42683917	protein_coding	CCR10	164	103	167	470	644	430	305.775	1.49576	0.195262	7.66028	1.85527e-14	3.61752e-13	159.763	451.788
ENSG00000100979.15	chr20	45898621	45912155	protein_coding	PLTP	20	6	21	46	68	52	32.7637	1.49571	0.485797	3.07888	0.00207781	0.00667048	17.0403	48.4872
ENSG00000263874.2	chr17	38925168	38929384	protein_coding	LINC00672	25	14	15	52	89	54	37.9922	1.49325	0.416574	3.5846	0.000337601	0.00131292	19.8888	56.0955
ENSG00000181350.12	chr17	16441577	16492193	protein_coding	LRRC75A	104	58	80	267	328	256	170.314	1.49317	0.236399	6.31633	2.67852e-10	3.09175e-09	88.9888	251.64
ENSG00000167772.12	chr19	8363289	8374370	protein_coding	ANGPTL4	431	367	227	1199	1839	712	729.478	1.49263	0.270193	5.52432	3.30768e-08	2.76626e-07	382.646	1076.31
ENSG00000086205.18	chr11	49145092	49208638	protein_coding	FOLH1	134	111	153	428	557	426	281.464	1.4917	0.180784	8.25131	1.56667e-16	3.95647e-15	147.438	415.49
ENSG00000159176.14	chr1	201483530	201509456	protein_coding	CSRP1	48	33	26	124	177	83	75.4487	1.48682	0.35288	4.2134	2.51554e-05	0.000124734	39.6685	111.229
ENSG00000187800.14	chr1	156893698	156916429	protein_coding	PEAR1	16	9	27	49	73	61	36.2849	1.48434	0.45832	3.23867	0.0012009	0.00411183	19.0222	53.5477
ENSG00000108387.16	chr17	58520250	58544368	protein_coding	SEPTIN4	41	19	29	84	140	93	62.0798	1.48408	0.34287	4.32842	1.50184e-05	7.78607e-05	32.5923	91.5672
ENSG00000164674.17	chr6	158650014	158764876	protein_coding	SYTL3	129	78	93	315	547	222	209.54	1.4793	0.266908	5.54235	2.98436e-08	2.52579e-07	110.599	308.481
ENSG00000009694.13	chrX	124375903	124963817	protein_coding	TENM1	35	36	96	156	209	216	116.771	1.47841	0.372108	3.97308	7.09492e-05	0.000322849	61.5792	171.963
ENSG00000073910.23	chr13	31846713	32299125	protein_coding	FRY	28	42	50	126	142	150	84.9909	1.47498	0.329546	4.47578	7.61322e-06	4.20156e-05	44.9704	125.011
ENSG00000075035.10	chr12	108129288	108250537	protein_coding	WSCD2	86	62	44	168	313	209	134.646	1.47496	0.273275	5.39733	6.76383e-08	5.37338e-07	71.3116	197.98
ENSG00000213809.9	chr12	10372353	10391874	protein_coding	KLRK1	17	8	12	26	50	54	25.6902	1.47389	0.524883	2.80803	0.00498451	0.0142934	13.5548	37.8257
ENSG00000187554.14	chr1	223109404	223143248	protein_coding	TLR5	12	4	8	25	41	19	16.5451	1.47153	0.634772	2.3182	0.0204383	0.0479999	8.72759	24.3627
ENSG00000147883.12	chr9	22002903	22009305	protein_coding	CDKN2B	358	261	305	858	1237	1128	644.504	1.46769	0.15003	9.78265	1.33659e-22	6.39123e-21	341.992	947.016
ENSG00000185811.19	chr7	50304068	50405101	protein_coding	IKZF1	16	20	9	51	73	37	31.8522	1.46577	0.490019	2.99126	0.00277832	0.00859557	17.008	46.6963
ENSG00000008086.13	chrX	18425583	18653629	protein_coding	CDKL5	152	88	201	381	605	538	303.376	1.45739	0.243203	5.99249	2.06646e-09	2.11393e-08	161.707	445.045
ENSG00000167968.13	chr16	2235816	2238711	protein_coding	DNASE1L2	121	135	104	393	579	304	252.275	1.45623	0.227945	6.38851	1.67514e-10	1.98722e-09	134.971	369.58
ENSG00000153234.15	chr2	156324437	156342348	protein_coding	NR4A2	937	701	763	2467	3549	2278	1653.24	1.4413	0.130074	11.0806	1.55793e-28	1.18883e-26	889.655	2416.83
ENSG00000173269.14	chr10	86935540	86969481	protein_coding	MMRN2	974	982	492	2886	4200	1567	1705.8	1.439	0.463509	3.10457	0.00190554	0.00618403	919.308	2492.29
ENSG00000196139.14	chr10	5035354	5107686	protein_coding	AKR1C3	8	9	13	17	60	32	20.5686	1.43676	0.587484	2.44563	0.0144601	0.0359936	11.1632	29.974
ENSG00000114698.15	chr3	146192335	146251179	protein_coding	PLSCR4	159	63	114	356	572	232	227.321	1.43466	0.305877	4.6903	2.72801e-06	1.62632e-05	122.599	332.043
ENSG00000099994.11	chr22	24181487	24189106	protein_coding	SUSD2	230	192	320	559	895	1062	507.492	1.43158	0.23585	6.06989	1.27999e-09	1.33948e-08	274.37	740.615
ENSG00000186399.10	chr15	30403740	30414162	protein_coding	GOLGA8R	12	6	12	35	28	35	20.4874	1.43144	0.580049	2.46778	0.0135952	0.0341441	10.985	29.9898
ENSG00000142408.7	chr19	53962937	53990215	protein_coding	CACNG8	580	395	445	1463	1941	1407	969.133	1.42711	0.146358	9.75084	1.82945e-22	8.58016e-21	524.999	1413.27
ENSG00000054179.12	chr9	137048107	137054061	protein_coding	ENTPD2	61	51	69	163	208	237	123.965	1.42707	0.268188	5.32116	1.03105e-07	7.8891e-07	67.0746	180.855
ENSG00000102854.16	chr16	760734	768865	protein_coding	MSLN	97	89	110	306	478	240	202.518	1.42468	0.225738	6.31119	2.76892e-10	3.18572e-09	109.978	295.058
ENSG00000110628.16	chr11	2899721	2925246	protein_coding	SLC22A18	304	268	255	827	1155	840	567.057	1.42434	0.142346	10.0062	1.43163e-23	7.68455e-22	307.848	826.266
ENSG00000141837.22	chr19	13206442	13633025	protein_coding	CACNA1A	8	13	6	22	47	27	18.73	1.42351	0.596807	2.38521	0.0170696	0.0412787	10.2668	27.1932
ENSG00000170915.9	chr6	52361421	52407777	protein_coding	PAQR8	88	43	96	200	363	215	152.927	1.42036	0.272502	5.21228	1.86535e-07	1.37942e-06	83.0357	222.818
ENSG00000132561.14	chr8	97868840	98036724	protein_coding	MATN2	5216	3471	3286	12934	18441	9412	8132.44	1.41761	0.188733	7.51119	5.85906e-14	1.07419e-12	4430	11834.9
ENSG00000160951.4	chr19	14472466	14475354	protein_coding	PTGER1	134	139	88	389	537	312	248.199	1.41712	0.242896	5.83427	5.40277e-09	5.14996e-08	135.391	361.006
ENSG00000158373.8	chr6	26158146	26171349	protein_coding	H2BC5	144	103	121	357	549	347	249.755	1.41476	0.184813	7.65511	1.9315e-14	3.75062e-13	136.147	363.363
ENSG00000284526.1	chr17	76563710	76570544	protein_coding	RP11-666A8.13	19	18	23	62	71	67	40.9617	1.41406	0.394403	3.58533	0.00033665	0.00131031	22.2973	59.6261
ENSG00000099840.14	chr19	2096429	2099593	protein_coding	IZUMO4	265	115	128	501	653	525	340.464	1.40835	0.259982	5.41713	6.05627e-08	4.85499e-07	186.037	494.891
ENSG00000130066.17	chrX	23783173	23786210	protein_coding	SAT1	609	351	461	1327	2077	1373	954.132	1.40376	0.160741	8.73303	2.47935e-18	7.64214e-17	523.035	1385.23
ENSG00000164100.9	chr4	118033618	118258634	protein_coding	NDST3	49	30	25	81	161	111	69.7199	1.39442	0.339146	4.11157	3.92973e-05	0.0001878	38.4372	101.003
ENSG00000031081.11	chr3	119294383	119420714	protein_coding	ARHGAP31	581	587	433	1659	2728	1105	1084.23	1.38982	0.22436	6.1946	5.84325e-10	6.46974e-09	599.207	1569.24
ENSG00000204642.14	chr6	29722775	29738528	protein_coding	HLA-F	235	157	129	542	818	392	349.28	1.38936	0.246476	5.6369	1.73137e-08	1.52761e-07	192.969	505.591
ENSG00000157613.11	chr11	46277662	46321409	protein_coding	CREB3L1	112	107	115	294	435	382	225.009	1.38862	0.188724	7.35795	1.86757e-13	3.21518e-12	124.377	325.64
ENSG00000124593.16	chr6	41780349	41790141	protein_coding	RP11-298J23.10	80	45	63	214	217	176	125.532	1.3879	0.280211	4.95305	7.30609e-07	4.89047e-06	69.1368	181.927
ENSG00000213462.5	chr7	64990356	65006743	protein_coding	ERV3-1	203	143	243	532	773	625	391.138	1.37687	0.180768	7.61679	2.6006e-14	4.96117e-13	217.16	565.116
ENSG00000133661.17	chr10	79937467	79982614	protein_coding	SFTPD	18	13	17	44	56	56	32.0086	1.37579	0.437609	3.14389	0.0016672	0.00549775	17.7457	46.2716
ENSG00000172497.9	chr5	81329996	81394179	protein_coding	ACOT12	10	6	9	23	29	29	16.6197	1.37551	0.5955	2.30985	0.0208966	0.0488893	9.20066	24.0387
ENSG00000102265.12	chrX	47582408	47586789	protein_coding	TIMP1	627	403	592	1449	1958	1849	1074.65	1.3742	0.15798	8.69855	3.36142e-18	1.02935e-16	597.788	1551.52
ENSG00000088002.12	chr19	48552172	48599425	protein_coding	SULT2B1	129	124	81	341	488	282	224.057	1.37213	0.24278	5.65174	1.58831e-08	1.4102e-07	125.002	323.112
ENSG00000277758.6	chr10	47744717	47763592	protein_coding	ABC7-42404400C24.1	25	27	12	56	96	63	43.0371	1.37071	0.423177	3.23909	0.00119914	0.0041068	24.1003	61.9738
ENSG00000149260.18	chr11	77066961	77126155	protein_coding	CAPN5	508	464	498	1370	2007	1464	980.061	1.36959	0.112979	12.1225	8.02449e-34	9.51948e-32	546.941	1413.18
ENSG00000189127.8	chr5	80556755	80570280	protein_coding	ANKRD34B	771	645	974	1833	3210	2819	1583.71	1.36726	0.16106	8.48914	2.08171e-17	5.86577e-16	884.694	2282.73
ENSG00000188993.4	chr4	51993652	52020363	protein_coding	LRRC66	60	15	56	118	151	145	85.0102	1.36309	0.400353	3.40472	0.000662328	0.00241044	47.3739	122.647
ENSG00000198513.14	chr14	50532509	50634017	protein_coding	ATL1	402	382	320	1062	1621	972	735.629	1.36293	0.159875	8.52496	1.52869e-17	4.38628e-16	412.123	1059.13
ENSG00000203727.4	chr6	147508690	147737547	protein_coding	SAMD5	163	79	119	373	451	331	236.903	1.36233	0.238671	5.70799	1.14318e-08	1.03917e-07	132.322	341.484
ENSG00000049192.15	chr5	65148738	65481920	protein_coding	ADAMTS6	1910	1072	1880	4411	6518	4793	3186.61	1.36109	0.162993	8.35056	6.79384e-17	1.79269e-15	1785.27	4587.94
ENSG00000158315.11	chr1	38885807	38941830	protein_coding	RHBDL2	19	30	13	47	93	69	41.767	1.35956	0.442757	3.07067	0.00213578	0.0068199	23.5764	59.9577
ENSG00000151470.13	chr4	129093317	129116640	protein_coding	C4orf33	105	103	145	294	484	379	233.542	1.35776	0.199554	6.80398	1.0177e-11	1.4267e-10	131.114	335.971
ENSG00000152763.17	chr1	66812885	66924856	protein_coding	DNAI4	28	27	61	81	145	150	76.223	1.3537	0.382536	3.53876	0.000402017	0.00153635	42.8304	109.616
ENSG00000104419.17	chr8	133237175	133302022	protein_coding	NDRG1	1318	1344	720	3405	5374	2502	2256.25	1.35311	0.242376	5.58269	2.36824e-08	2.04479e-07	1269.74	3242.77
ENSG00000176788.9	chr5	17065598	17276843	protein_coding	BASP1	42	43	42	115	170	129	84.1545	1.35256	0.273732	4.94117	7.76539e-07	5.16851e-06	47.4064	120.903
ENSG00000167895.15	chr17	78130770	78142968	protein_coding	TMC8	229	108	136	527	678	313	308.268	1.3508	0.282882	4.77514	1.79583e-06	1.11192e-05	173.434	443.103
ENSG00000160838.14	chr1	156920632	156933094	protein_coding	LRRC71	24	28	21	66	101	72	48.4699	1.3492	0.361495	3.73228	0.000189753	0.000784456	27.4033	69.5366
ENSG00000010310.9	chr19	45668221	45683722	protein_coding	GIPR	1291	819	752	3040	4245	2002	1876.42	1.34861	0.219093	6.15543	7.48728e-10	8.08707e-09	1058.01	2694.83
ENSG00000196932.12	chr10	61406642	61453381	protein_coding	TMEM26	55	46	28	142	199	82	85.2762	1.34806	0.368984	3.65343	0.000258763	0.00103513	48.1412	122.411
ENSG00000149403.13	chr11	120511746	120988906	protein_coding	GRIK4	16	18	12	35	72	46	30.4299	1.34579	0.457197	2.94357	0.00324452	0.00984073	17.2759	43.584
ENSG00000067715.14	chr12	78863993	79452008	protein_coding	SYT1	1686	1147	829	3759	5749	2482	2403.67	1.34482	0.242376	5.54848	2.8816e-08	2.44175e-07	1358.03	3449.32
ENSG00000130635.16	chr9	134641803	134844843	protein_coding	COL5A1	527	473	299	1355	2043	874	857.792	1.34189	0.248277	5.40481	6.48778e-08	5.17739e-07	485.486	1230.1
ENSG00000122367.20	chr10	86668507	86736072	protein_coding	LDB3	175	154	175	470	685	472	330.871	1.34071	0.157309	8.5228	1.55743e-17	4.45968e-16	187.278	474.465
ENSG00000123146.20	chr19	14380501	14408725	protein_coding	ADGRE5	7196	6674	5403	19380	29396	14342	12703.9	1.34047	0.177469	7.55328	4.24447e-14	7.89448e-13	7193.13	18214.6
ENSG00000159640.17	chr17	63477061	63498380	protein_coding	ACE	12	13	6	26	46	30	20.5049	1.33971	0.560068	2.39205	0.0167546	0.040626	11.671	29.3388
ENSG00000107175.12	chr9	35732598	35736999	protein_coding	CREB3	1732	1791	1846	4705	7092	5483	3522.99	1.33216	0.106693	12.4859	8.91312e-36	1.22162e-33	2003.31	5042.67
ENSG00000107282.8	chr9	69427532	69672371	protein_coding	APBA1	26	51	42	100	142	141	78.9635	1.33098	0.348002	3.82461	0.000130977	0.000563204	45.0472	112.88
ENSG00000206538.9	chr3	86876388	86991149	protein_coding	VGLL3	43	29	77	66	155	249	96.2243	1.33072	0.457726	2.90724	0.00364636	0.0109012	54.6828	137.766
ENSG00000186994.11	chr19	8322584	8343262	protein_coding	KANK3	494	426	302	1262	1839	857	800.195	1.32865	0.227021	5.85253	4.84137e-09	4.6557e-08	455.844	1144.54
ENSG00000182612.10	chr17	81637171	81648749	protein_coding	TSPAN10	91	98	82	228	391	261	177.604	1.32788	0.211284	6.2848	3.28279e-10	3.74642e-09	101.435	253.773
ENSG00000116016.14	chr2	46293667	46386697	protein_coding	EPAS1	199	154	146	454	686	456	324.586	1.32427	0.174166	7.60352	2.88172e-14	5.45326e-13	185.242	463.931
ENSG00000153237.18	chr2	158171073	158456753	protein_coding	CCDC148	29	8	25	31	76	88	39.3865	1.31917	0.523547	2.51968	0.0117463	0.0301167	22.4572	56.3157
ENSG00000144959.11	chr3	172630249	172711218	protein_coding	NCEH1	3706	3054	5405	8705	14301	15173	7840.55	1.31544	0.199565	6.59153	4.35323e-11	5.58678e-10	4494.53	11186.6
ENSG00000197653.16	chr12	123762188	123935720	protein_coding	DNAH10	59	28	69	99	267	143	99.4636	1.31528	0.346083	3.80047	0.000144422	0.00061373	57.0065	141.921
ENSG00000188051.7	chr19	17435509	17448668	protein_coding	TMEM221	63	68	47	183	251	135	116.253	1.31497	0.288573	4.5568	5.1938e-06	2.94698e-05	66.7628	165.744
ENSG00000262209.3	chr5	141370242	141512975	protein_coding	PCDHGB3	30	47	41	98	180	105	77.0113	1.31021	0.319906	4.09559	4.21091e-05	0.000200355	44.4618	109.561
ENSG00000173175.15	chr3	123282296	123449090	protein_coding	ADCY5	217	200	126	587	816	331	352.532	1.30658	0.283273	4.61244	3.97973e-06	2.29595e-05	203.078	501.986
ENSG00000169871.13	chr7	101085481	101097967	protein_coding	TRIM56	6	18	19	44	50	41	28.2262	1.30653	0.536635	2.43467	0.0149053	0.0368961	16.2906	40.1618
ENSG00000148057.16	chr9	83623049	83644130	protein_coding	IDNK	80	50	98	171	241	288	145.594	1.30254	0.290972	4.4765	7.58749e-06	4.19063e-05	83.7993	207.388
ENSG00000243566.7	chr7	76510525	76516522	protein_coding	UPK3B	49	42	43	103	153	161	86.3031	1.30013	0.293458	4.43039	9.40646e-06	5.10735e-05	49.8173	122.789
ENSG00000172061.9	chr3	194355249	194369743	protein_coding	LRRC15	28	12	10	36	76	47	31.7505	1.29993	0.497396	2.61348	0.00896253	0.023877	18.3237	45.1773
ENSG00000108797.12	chr17	42682531	42699993	protein_coding	CNTNAP1	5923	3885	5142	13050	19119	14331	9549.76	1.2998	0.11948	10.8788	1.45485e-27	1.05323e-25	5516.35	13583.2
ENSG00000172346.15	chr22	41561010	41577741	protein_coding	CSDC2	30	25	11	55	118	43	42.5273	1.29815	0.478639	2.71217	0.0066844	0.0184448	24.6804	60.3742
ENSG00000196275.15	chr7	74796151	74851605	protein_coding	GTF2IRD2	18	20	11	32	65	59	31.7153	1.29613	0.473948	2.73474	0.00624296	0.0173897	18.4317	44.999
ENSG00000183401.12	chr19	11344684	11354944	protein_coding	CCDC159	96	64	101	226	337	247	166.208	1.29192	0.215843	5.98543	2.15816e-09	2.19977e-08	96.1995	236.217
ENSG00000142449.13	chr19	8065402	8149592	protein_coding	FBN3	83	64	55	199	228	192	129.591	1.29163	0.257338	5.0192	5.18881e-07	3.56276e-06	75.0411	184.14
ENSG00000018236.15	chr12	40692439	41072415	protein_coding	CNTN1	12	11	10	33	32	35	21.2475	1.28938	0.537687	2.398	0.0164846	0.0400754	12.2996	30.1954
ENSG00000122432.18	chr1	84506300	84566194	protein_coding	SPATA1	18	6	22	50	48	39	28.9573	1.28743	0.529807	2.43001	0.0150986	0.0372895	16.6989	41.2158
ENSG00000111885.7	chr6	119177205	119349761	protein_coding	MAN1A1	32	38	115	103	186	276	117.417	1.28739	0.465378	2.76634	0.00566899	0.0159904	68.1948	166.639
ENSG00000113396.13	chr5	128538013	129033642	protein_coding	SLC27A6	77	39	48	147	219	141	103.816	1.28637	0.286441	4.49088	7.09299e-06	3.93599e-05	60.2291	147.402
ENSG00000260001.7	chr19	7914830	7919097	protein_coding	TGFBR3L	151	179	102	434	581	340	279.372	1.28587	0.254833	5.04594	4.513e-07	3.12457e-06	162.698	396.046
ENSG00000014914.21	chr1	149928651	149936879	protein_coding	MTMR11	1886	1389	1258	4141	6106	3852	2890.74	1.28572	0.152239	8.44545	3.02887e-17	8.36763e-16	1681.55	4099.94
ENSG00000075461.6	chr17	66964707	67033398	protein_coding	CACNG4	430	379	220	1099	1430	683	660.974	1.2853	0.264514	4.85911	1.17918e-06	7.54256e-06	384.656	937.292
ENSG00000187837.4	chr6	26055740	26056470	protein_coding	H1-2	325	179	181	589	911	614	433.033	1.28112	0.210964	6.07272	1.25765e-09	1.31806e-08	252.282	613.784
ENSG00000171450.6	chr2	218959666	218962155	protein_coding	CDK5R2	35	74	44	163	194	120	99.5208	1.2773	0.357545	3.57241	0.00035371	0.00136878	58.2942	140.747
ENSG00000197903.8	chr6	27146361	27146855	protein_coding	H2BC12	564	388	488	1201	1831	1396	911.434	1.27719	0.128994	9.90119	4.11353e-23	2.07395e-21	532.044	1290.82
ENSG00000112139.17	chr6	37630679	37699306	protein_coding	MDGA1	202	189	267	578	729	690	418.062	1.27546	0.182733	6.97994	2.95306e-12	4.43021e-11	244.199	591.925
ENSG00000132938.22	chr13	28820339	29505947	protein_coding	MTUS2	25	5	14	37	56	40	27.2941	1.27443	0.548651	2.32285	0.0201873	0.0475053	15.8631	38.725
ENSG00000068971.14	chr11	64917553	64934475	protein_coding	PPP2R5B	528	392	307	1201	1522	1023	778.928	1.27349	0.197306	6.45439	1.08657e-10	1.32922e-09	455.739	1102.12
ENSG00000277075.2	chr6	26216975	26217483	protein_coding	H2AC8	29	10	16	54	74	39	34.3271	1.2704	0.478928	2.6526	0.00798748	0.021568	20.0249	48.6294
ENSG00000091536.19	chr17	18108706	18179802	protein_coding	MYO15A	48	30	25	82	147	91	64.9594	1.27004	0.340361	3.73146	0.000190372	0.000786275	38.0861	91.8328
ENSG00000042832.12	chr8	132866958	133134903	protein_coding	TG	16	7	11	24	52	30	21.2202	1.26829	0.545138	2.32655	0.0199894	0.0471654	12.4357	30.0047
ENSG00000272674.4	chr5	141182387	141186226	protein_coding	PCDHB16	241	261	162	582	1082	450	424.132	1.26692	0.253195	5.00375	5.62264e-07	3.84941e-06	249.331	598.933
ENSG00000260428.3	chr8	144266453	144268481	protein_coding	SCX	141	90	122	351	461	261	222.007	1.26651	0.227332	5.57118	2.53017e-08	2.17265e-07	130.161	313.853
ENSG00000186517.14	chr1	161046946	161069970	protein_coding	ARHGAP30	56	63	51	139	261	135	108.014	1.26457	0.274646	4.60434	4.13781e-06	2.3784e-05	63.7123	152.317
ENSG00000041880.15	chr3	51942345	51948867	protein_coding	PARP3	1049	889	969	2394	3665	2827	1835.18	1.26229	0.0988585	12.7686	2.45517e-37	3.89434e-35	1079.85	2590.51
ENSG00000198910.14	chrX	153861514	153886173	protein_coding	L1CAM	1789	1611	1072	4018	6427	3434	2834.43	1.25906	0.196536	6.40626	1.49133e-10	1.78568e-09	1670.8	3998.07
ENSG00000080224.17	chr3	96814581	97752460	protein_coding	EPHA6	174	105	82	268	528	320	225.813	1.25441	0.261396	4.79889	1.59544e-06	9.9747e-06	133.424	318.203
ENSG00000146674.16	chr7	45912245	45921874	protein_coding	IGFBP3	10	12	16	28	43	44	23.9731	1.25364	0.510375	2.4563	0.0140374	0.0350924	14.1692	33.777
ENSG00000226690.9	chr7	12469621	12542222	protein_coding	AC005281.1	13	14	22	35	73	44	30.6925	1.25139	0.45789	2.73294	0.00627712	0.0174709	18.2014	43.1836
ENSG00000135144.7	chr12	113056709	113098028	protein_coding	DTX1	27	29	16	66	106	51	45.5634	1.25044	0.412751	3.02952	0.00244946	0.00768763	27.0599	64.0668
ENSG00000188766.12	chr19	38388421	38399587	protein_coding	SPRED3	367	282	267	824	1179	763	573.218	1.24558	0.161096	7.7319	1.05955e-14	2.12166e-13	339.995	806.442
ENSG00000179168.15	chr19	38384267	38388082	protein_coding	GGN	90	102	79	283	353	184	171.022	1.2438	0.268715	4.6287	3.6796e-06	2.13898e-05	101.631	240.414
ENSG00000175482.9	chr11	67350772	67356972	protein_coding	POLD4	134	93	139	304	457	338	227.732	1.24305	0.188977	6.57778	4.77531e-11	6.09521e-10	135.058	320.406
ENSG00000184163.3	chr1	1242446	1246722	protein_coding	C1QTNF12	96	68	44	170	251	204	130.058	1.24225	0.288041	4.31275	1.61235e-05	8.29803e-05	77.2654	182.85
ENSG00000172794.20	chr17	74670578	74747335	protein_coding	RAB37	79	70	67	211	296	147	135.151	1.24038	0.26438	4.69165	2.71013e-06	1.6184e-05	80.4092	189.893
ENSG00000138606.19	chr15	45167214	45201175	protein_coding	SHF	275	324	159	672	1160	529	479.901	1.23964	0.272201	4.55413	5.26018e-06	2.98225e-05	285.839	673.962
ENSG00000135127.11	chr12	119989869	120094494	protein_coding	BICDL1	1129	766	908	2447	3415	2492	1741.07	1.23883	0.128931	9.60846	7.36403e-22	3.30025e-20	1035.84	2446.31
ENSG00000038427.16	chr5	83471618	83582303	protein_coding	VCAN	62	28	63	107	186	163	94.1696	1.23879	0.318148	3.89377	9.86987e-05	0.00043528	55.8951	132.444
ENSG00000099330.9	chr19	17226213	17229219	protein_coding	OCEL1	278	151	214	556	791	563	397.288	1.23722	0.189287	6.53622	6.30913e-11	7.98082e-10	236.285	558.291
ENSG00000197776.8	chr14	49693105	49753150	protein_coding	KLHDC1	39	40	35	74	135	135	71.3446	1.23536	0.32761	3.77083	0.000162704	0.00068238	42.6063	100.083
ENSG00000115525.18	chr2	85837120	85905199	protein_coding	ST3GAL5	75	77	61	186	299	164	133.348	1.2348	0.251349	4.91268	8.98383e-07	5.90706e-06	79.691	187.006
ENSG00000125266.8	chr13	106489745	106535662	protein_coding	EFNB2	17	12	7	30	45	33	22.4321	1.23449	0.534618	2.30911	0.0209375	0.0489768	13.3799	31.4843
ENSG00000214655.11	chr10	73785606	73801797	protein_coding	ZSWIM8	862	922	1123	2214	3609	2927	1814	1.23263	0.138403	8.90609	5.2864e-19	1.77264e-17	1083.19	2544.81
ENSG00000110324.11	chr11	117986370	118003037	protein_coding	IL10RA	28	31	17	73	114	46	47.7101	1.23188	0.42768	2.88039	0.00397185	0.0117598	28.5862	66.834
ENSG00000078804.13	chr20	34704339	34713439	protein_coding	TP53INP2	512	543	608	1267	1998	1720	1037.6	1.23079	0.140686	8.74855	2.1611e-18	6.7051e-17	620.199	1455
ENSG00000266964.6	chr19	35138824	35143109	protein_coding	FXYD1	63	48	48	122	196	157	98.5976	1.22805	0.259203	4.7378	2.16051e-06	1.31636e-05	58.9792	138.216
ENSG00000168938.6	chr5	123023250	123036725	protein_coding	PPIC	2113	1384	1566	4264	6321	4449	3125.96	1.22775	0.132997	9.23139	2.67145e-20	1.01379e-18	1870.31	4381.6
ENSG00000166401.15	chr18	63970029	64019779	protein_coding	SERPINB8	117	61	66	214	355	165	149.971	1.22677	0.291105	4.21419	2.50679e-05	0.000124344	89.7237	210.218
ENSG00000100097.12	chr22	37675636	37679802	protein_coding	LGALS1	14159	8262	9916	27996	40019	27398	19883.9	1.22543	0.152104	8.05654	7.84874e-16	1.82538e-14	11912.3	27855.5
ENSG00000106483.12	chr7	37905932	38025695	protein_coding	SFRP4	23	15	56	42	104	132	57.4741	1.2254	0.515179	2.37859	0.0173791	0.0419315	34.3848	80.5635
ENSG00000256043.5	chr4	155921580	155953912	protein_coding	CTSO	532	487	452	1228	2016	1192	913.438	1.22328	0.141315	8.65641	4.86841e-18	1.4654e-16	548.138	1278.74
ENSG00000111077.18	chr12	53046969	53064379	protein_coding	TNS2	481	366	391	1064	1515	1085	765.017	1.22158	0.132364	9.22896	2.73283e-20	1.03153e-18	458.955	1071.08
ENSG00000140961.14	chr16	83931311	83966332	protein_coding	OSGIN1	306	298	251	723	1079	751	531.432	1.22078	0.15357	7.94931	1.87558e-15	4.13067e-14	319.323	743.54
ENSG00000170775.3	chr7	124743885	124765792	protein_coding	GPR37	105	109	55	223	363	227	167.956	1.21972	0.282506	4.3175	1.57804e-05	8.13628e-05	101.089	234.823
ENSG00000136826.15	chr9	107484852	107490482	protein_coding	KLF4	163	94	213	318	457	580	287.023	1.21796	0.284155	4.28627	1.81702e-05	9.26691e-05	172.341	401.704
ENSG00000129214.15	chr17	7613946	7633382	protein_coding	SHBG	18	7	21	49	47	35	28.0562	1.21784	0.52182	2.33383	0.0196044	0.0463732	16.7454	39.3671
ENSG00000105270.15	chr19	36014660	36033343	protein_coding	CLIP3	1066	778	1042	2204	3587	2754	1774.29	1.21717	0.116765	10.4241	1.92377e-25	1.19638e-23	1066.95	2481.63
ENSG00000129946.11	chr19	416589	461033	protein_coding	SHC2	504	580	323	1416	1951	869	879.399	1.2154	0.259844	4.67741	2.90515e-06	1.72103e-05	529.642	1229.15
ENSG00000163683.12	chr4	39546336	39638902	protein_coding	SMIM14	475	474	429	1036	1908	1216	853.676	1.2152	0.141233	8.60418	7.6862e-18	2.26054e-16	514.537	1192.81
ENSG00000162006.9	chr16	769428	783370	protein_coding	MSLNL	11	24	14	47	58	41	30.8804	1.21413	0.490646	2.47455	0.0133405	0.0335999	18.6854	43.0753
ENSG00000225950.8	chr19	49061066	49065054	protein_coding	NTF4	83	93	48	205	284	179	139.7	1.21341	0.293554	4.1335	3.57286e-05	0.000172143	84.3251	195.075
ENSG00000213889.11	chr19	45488777	45502513	protein_coding	PPM1N	159	106	115	311	455	350	233.351	1.21297	0.193052	6.28313	3.3183e-10	3.78388e-09	140.47	326.231
ENSG00000178038.17	chr3	46668995	46693704	protein_coding	ALS2CL	1358	816	1173	2816	3920	3006	2044.34	1.21199	0.144557	8.38415	5.10937e-17	1.36608e-15	1232.19	2856.49
ENSG00000167037.19	chr22	24806169	24927578	protein_coding	SGSM1	140	79	152	307	503	287	226.07	1.21191	0.233272	5.19527	2.04423e-07	1.50461e-06	136.153	315.987
ENSG00000167549.19	chr17	29614756	29622912	protein_coding	CORO6	431	205	240	844	1115	589	532.686	1.20945	0.250436	4.82939	1.36953e-06	8.65039e-06	321.366	744.007
ENSG00000138613.14	chr15	63276018	63309126	protein_coding	APH1B	74	49	109	173	254	245	141.396	1.20786	0.28433	4.24811	2.15584e-05	0.000108075	85.254	197.539
ENSG00000253910.3	chr5	141359994	141512975	protein_coding	PCDHGB2	72	72	69	187	298	150	131.104	1.20404	0.253816	4.74373	2.09814e-06	1.28112e-05	79.4878	182.72
ENSG00000232653.8	chr15	32593456	32607310	protein_coding	GOLGA8N	30	28	25	59	105	82	51.0301	1.20378	0.346738	3.47172	0.000517126	0.00192518	30.9526	71.1075
ENSG00000123384.14	chr12	57128483	57213361	protein_coding	LRP1	6256	6295	7129	15255	23170	19351	12108.9	1.20372	0.10991	10.9519	6.50417e-28	4.80729e-26	7331.46	16886.3
ENSG00000276180.1	chr6	27138588	27139881	protein_coding	H4C9	176	105	167	367	573	371	272.408	1.20245	0.19561	6.14718	7.88701e-10	8.49931e-09	164.79	380.027
ENSG00000166816.15	chr16	75111860	75116780	protein_coding	LDHD	475	392	361	1026	1599	999	753.164	1.20143	0.147582	8.14073	3.9289e-16	9.44044e-15	456.613	1049.71
ENSG00000119632.4	chr14	94127779	94130253	protein_coding	IFI27L2	60	58	148	136	238	388	161.893	1.201	0.41173	2.91696	0.00353459	0.0106211	98.0736	225.712
ENSG00000213204.8	chr6	87408012	87511634	protein_coding	RP3-382I10.7	15	12	25	40	52	57	31.7038	1.19887	0.467268	2.5657	0.0102968	0.0268937	19.1713	44.2364
ENSG00000188906.17	chr12	40196744	40369285	protein_coding	LRRK2	55	32	117	139	228	220	123.033	1.19852	0.380346	3.15113	0.00162638	0.00538073	74.5473	171.519
ENSG00000253846.3	chr5	141412987	141512975	protein_coding	PCDHGA10	56	40	33	86	179	119	78.6537	1.19683	0.312576	3.82893	0.000128699	0.000553917	47.8528	109.455
ENSG00000126583.12	chr19	53879190	53907652	protein_coding	PRKCG	145	104	176	317	421	475	258.353	1.19597	0.233174	5.12909	2.91144e-07	2.08846e-06	156.747	359.959
ENSG00000080031.10	chr19	55181247	55209506	protein_coding	PTPRH	123	184	71	325	568	258	235.98	1.19558	0.332497	3.59576	0.000323449	0.00126486	143.722	328.238
ENSG00000204869.8	chr19	46039748	46077118	protein_coding	IGFL4	18	22	36	56	79	84	46.4734	1.1925	0.407409	2.92704	0.0034221	0.0103056	28.2649	64.6819
ENSG00000135625.8	chr2	73290929	73293701	protein_coding	EGR4	235	226	208	477	731	733	409.702	1.19162	0.185091	6.438	1.21057e-10	1.46441e-09	249.566	569.837
ENSG00000107201.11	chr9	32455302	32526208	protein_coding	DDX58	25	12	38	41	108	73	44.9489	1.18992	0.45364	2.62305	0.00871475	0.0233137	27.3717	62.5261
ENSG00000213190.4	chr1	151060397	151069544	protein_coding	MLLT11	1122	780	574	2296	3501	1482	1506.15	1.18863	0.24402	4.87102	1.11024e-06	7.16653e-06	918.588	2093.71
ENSG00000181333.12	chr11	94021354	94114208	protein_coding	HEPHL1	22	20	13	52	40	61	33.7914	1.18775	0.487773	2.43505	0.0148899	0.0368644	20.5574	47.0254
ENSG00000164171.11	chr5	52989340	53094779	protein_coding	ITGA2	1272	912	1105	2643	4317	2612	1989.18	1.18257	0.125599	9.41543	4.71142e-21	1.95047e-19	1216.56	2761.8
ENSG00000158555.15	chr11	75434640	75525941	protein_coding	GDPD5	401	318	308	840	1214	901	622.552	1.17875	0.141522	8.32911	8.14524e-17	2.12938e-15	381.381	863.723
ENSG00000147246.10	chrX	114584078	114910061	protein_coding	HTR2C	4675	3111	4098	9528	15406	9448	7158.3	1.17863	0.127395	9.2518	2.20754e-20	8.46843e-19	4386.41	9930.19
ENSG00000198939.8	chr5	178895898	178933212	protein_coding	ZFP2	46	10	35	78	109	69	53.7844	1.17589	0.450972	2.60744	0.0091221	0.0242318	32.8472	74.7216
ENSG00000142173.16	chr21	46098112	46132848	protein_coding	COL6A2	7399	5459	5377	16479	21282	14131	11002	1.17297	0.144681	8.10732	5.17496e-16	1.22781e-14	6760.24	15243.7
ENSG00000266265.4	chr7	130730697	130734207	protein_coding	KLF14	67	33	38	134	148	104	82.7088	1.1717	0.335211	3.4954	0.000473359	0.00178055	50.6676	114.75
ENSG00000221821.4	chr6	42890265	42890821	protein_coding	C6orf226	165	94	127	370	409	298	231.18	1.16838	0.23305	5.01341	5.34733e-07	3.66626e-06	142.019	320.342
ENSG00000138119.17	chr10	93306429	93482334	protein_coding	MYOF	526	409	288	1165	1668	704	738.693	1.16773	0.25367	4.60333	4.15782e-06	2.38893e-05	455.105	1022.28
[truncated: 2,467 more rows]
