# Supplementary material for: MYC Regulates a DNA Repair Gene Expression Program in Small Cell Carcinoma of the Ovary, Hypercalcemic Type
Source: Cancers (Basel). 2025 Jul 7;17(13):2255. doi: 10.3390/cancers17132255 (PMC12248706; doi:10.3390/cancers17132255)
Supplement: Supplementary file 1 [file cancers-17-02255-s001.zip › Table S2.xlsm]

## Sheet: sheet 1
Table S2. Output of gene set enrichment analysis using genes identified in V1 vs. NEG analysis against MSigDB Hallmark datasets.
NAME	SIZE	ES	NES	NOM p-val	FDR q-val	FWER p-val	RANK AT MAX	LEADING EDGE
HALLMARK_MYC_TARGETS_V1	199	-0.791304	-3.08773	0	0	0	2248	tags=77%, list=16%, signal=91%
HALLMARK_E2F_TARGETS	200	-0.784777	-3.07868	0	0	0	2176	tags=74%, list=15%, signal=86%
HALLMARK_MYC_TARGETS_V2	57	-0.882269	-2.97458	0	0	0	904	tags=84%, list=6%, signal=90%
HALLMARK_G2M_CHECKPOINT	198	-0.745909	-2.89578	0	0	0	2152	tags=62%, list=15%, signal=72%
HALLMARK_DNA_REPAIR	146	-0.557755	-2.12512	0	0	0	2364	tags=41%, list=17%, signal=49%
HALLMARK_UNFOLDED_PROTEIN_RESPONSE	111	-0.552948	-2.0311	0	7.69231e-05	0.001	2216	tags=37%, list=16%, signal=43%
HALLMARK_OXIDATIVE_PHOSPHORYLATION	197	-0.505158	-1.96388	0	6.59341e-05	0.001	2951	tags=43%, list=21%, signal=53%
HALLMARK_MTORC1_SIGNALING	191	-0.502541	-1.95367	0	5.76923e-05	0.001	2452	tags=37%, list=17%, signal=44%
HALLMARK_MITOTIC_SPINDLE	195	-0.450358	-1.75188	0	0.000894941	0.018	1659	tags=23%, list=12%, signal=26%
HALLMARK_SPERMATOGENESIS	88	-0.412129	-1.46134	0.0161692	0.0277466	0.479	1362	tags=19%, list=10%, signal=21%
HALLMARK_ADIPOGENESIS	177	-0.342344	-1.31264	0.044186	0.101577	0.94	2713	tags=29%, list=19%, signal=35%
HALLMARK_UV_RESPONSE_UP	148	-0.335449	-1.26237	0.0796767	0.141394	0.981	2334	tags=22%, list=17%, signal=26%
HALLMARK_GLYCOLYSIS	184	-0.312087	-1.20755	0.122652	0.202891	0.999	2921	tags=30%, list=21%, signal=38%
HALLMARK_P53_PATHWAY	184	-0.263318	-1.02381	0.445321	0.548346	1	2225	tags=21%, list=16%, signal=24%
HALLMARK_ALLOGRAFT_REJECTION	120	-0.278512	-1.01771	0.428224	0.525449	1	2246	tags=18%, list=16%, signal=22%
HALLMARK_PEROXISOME	88	-0.246959	-0.872664	0.730958	0.814518	1	1074	tags=11%, list=8%, signal=12%
HALLMARK_PI3K_AKT_MTOR_SIGNALING	91	-0.19035	-0.674705	0.970767	1	1	2938	tags=19%, list=21%, signal=23%
HALLMARK_REACTIVE_OXYGEN_SPECIES_PATHWAY	46	-0.199681	-0.631462	0.96662	0.988525	1	4895	tags=41%, list=35%, signal=63%
HALLMARK_COAGULATION	87	0.558439	2.38165	0	0	0	2433	tags=46%, list=17%, signal=55%
HALLMARK_EPITHELIAL_MESENCHYMAL_TRANSITION	160	0.49781	2.34775	0	0	0	3020	tags=44%, list=21%, signal=56%
HALLMARK_TNFA_SIGNALING_VIA_NFKB	159	0.491139	2.31835	0	0	0	3467	tags=53%, list=25%, signal=69%
HALLMARK_APICAL_JUNCTION	168	0.481648	2.30487	0	0	0	4145	tags=54%, list=29%, signal=76%
HALLMARK_UV_RESPONSE_DN	133	0.4949	2.25507	0	0	0	3214	tags=41%, list=23%, signal=52%
HALLMARK_MYOGENESIS	150	0.48671	2.24417	0	0	0	2763	tags=39%, list=20%, signal=48%
HALLMARK_COMPLEMENT	147	0.479674	2.23457	0	0	0	3959	tags=54%, list=28%, signal=74%
HALLMARK_IL6_JAK_STAT3_SIGNALING	56	0.539055	2.15985	0	0	0	2424	tags=43%, list=17%, signal=52%
HALLMARK_TGF_BETA_SIGNALING	52	0.512322	1.94703	0	0	0	3720	tags=50%, list=26%, signal=68%
HALLMARK_INFLAMMATORY_RESPONSE	128	0.422637	1.92664	0	0.000266667	0.001	3868	tags=48%, list=27%, signal=66%
HALLMARK_PROTEIN_SECRETION	93	0.416716	1.80268	0	0.00151111	0.005	3848	tags=54%, list=27%, signal=73%
HALLMARK_HYPOXIA	167	0.370643	1.74941	0	0.00366172	0.012	2790	tags=37%, list=20%, signal=45%
HALLMARK_INTERFERON_ALPHA_RESPONSE	78	0.419169	1.73439	0	0.00368774	0.013	2859	tags=41%, list=20%, signal=51%
HALLMARK_INTERFERON_GAMMA_RESPONSE	148	0.368176	1.72892	0	0.00399576	0.014	3008	tags=40%, list=21%, signal=50%
HALLMARK_HEDGEHOG_SIGNALING	32	0.453739	1.58768	0.012945	0.0142046	0.056	1892	tags=34%, list=13%, signal=40%
HALLMARK_CHOLESTEROL_HOMEOSTASIS	66	0.394743	1.5764	0.0126582	0.0146359	0.06	3397	tags=53%, list=24%, signal=69%
HALLMARK_KRAS_SIGNALING_UP	128	0.341948	1.55768	0	0.0163961	0.069	4057	tags=41%, list=29%, signal=58%
HALLMARK_APOPTOSIS	133	0.34243	1.54854	0	0.0165251	0.074	1620	tags=26%, list=11%, signal=29%
HALLMARK_IL2_STAT5_SIGNALING	152	0.331467	1.53015	0	0.0172218	0.082	2360	tags=31%, list=17%, signal=37%
HALLMARK_HEME_METABOLISM	172	0.320502	1.52238	0	0.0171874	0.086	2258	tags=27%, list=16%, signal=31%
HALLMARK_ANGIOGENESIS	24	0.457838	1.49247	0.04375	0.0197798	0.107	1850	tags=38%, list=13%, signal=43%
HALLMARK_BILE_ACID_METABOLISM	80	0.350113	1.48751	0.012987	0.0194978	0.111	2927	tags=28%, list=21%, signal=34%
HALLMARK_ESTROGEN_RESPONSE_LATE	163	0.298448	1.39203	0.0149254	0.0372506	0.212	2332	tags=34%, list=17%, signal=40%
HALLMARK_XENOBIOTIC_METABOLISM	147	0.266973	1.24048	0.0873016	0.118007	0.551	1470	tags=20%, list=10%, signal=23%
HALLMARK_ANDROGEN_RESPONSE	93	0.281878	1.21959	0.0909091	0.134059	0.617	3131	tags=38%, list=22%, signal=48%
HALLMARK_ESTROGEN_RESPONSE_EARLY	171	0.255453	1.18622	0.104167	0.158593	0.699	2015	tags=25%, list=14%, signal=28%
HALLMARK_KRAS_SIGNALING_DN	119	0.259269	1.16582	0.135294	0.177439	0.751	3905	tags=29%, list=28%, signal=40%
HALLMARK_APICAL_SURFACE	38	0.285075	1.00305	0.459184	0.504891	0.982	4101	tags=39%, list=29%, signal=55%
HALLMARK_NOTCH_SIGNALING	31	0.276798	0.94883	0.538941	0.656274	0.996	3346	tags=35%, list=24%, signal=46%
HALLMARK_FATTY_ACID_METABOLISM	132	0.198819	0.898415	0.767742	0.769741	0.999	1884	tags=17%, list=13%, signal=19%
HALLMARK_WNT_BETA_CATENIN_SIGNALING	37	0.208188	0.741	0.901754	0.98715	1	2499	tags=27%, list=18%, signal=33%
HALLMARK_PANCREAS_BETA_CELLS	17	0.255737	0.736792	0.842262	0.958483	1	2309	tags=29%, list=16%, signal=35%
