# Supplementary material for: MYC Regulates a DNA Repair Gene Expression Program in Small Cell Carcinoma of the Ovary, Hypercalcemic Type
Source: Cancers (Basel). 2025 Jul 7;17(13):2255. doi: 10.3390/cancers17132255 (PMC12248706; doi:10.3390/cancers17132255)
Supplement: Supplementary file 1 [file cancers-17-02255-s001.zip › Table S3.xlsx]

## Sheet: SCCOHT vs. HGSC
Table S3. Comparison of DNA repair and oxidative phosphorylation gene expression from SCCOHT tumors as compared to HGSC tumors.
Gene Name	p-value	Mean of SCCOHT	Mean of HGSC	Difference	SE of difference
PARP1	0.015	35.68	26.62	9.061	3.617
UNG	0.179	25.68	32.32	-6.642	4.878
NTHL1	<0.001	4.351	11.18	-6.831	1.884
NEIL2	<0.001	16.11	6.219	9.888	1.838
NEIL3	<0.001	8.374	1.635	6.739	0.7081
APEX2	<0.001	6.437	15.89	-9.455	1.452
MSH5	<0.001	34.21	0.751	33.46	2.901
EXO1	<0.001	11.2	2.854	8.349	0.9011
PMS2	<0.001	14.77	2.674	12.1	0.9953
GTF2H3	<0.001	21.26	6.717	14.54	1.695
DDB1	<0.001	58.92	20.36	38.56	2.57
LIG1	<0.001	21.36	5.974	15.39	1.291
CHEK2	0.005	6.068	3.967	2.101	0.7251
MRE11A	<0.001	14.94	4.151	10.79	0.7439
RAD51D	<0.001	4.857	0.7274	4.13	0.2225
XRCC2	<0.001	5.994	2.352	3.642	0.6384
RAD54L	0.423	5.845	4.923	0.9228	1.144
RAD54B	<0.001	13.17	1.107	12.06	1.325
BRCA1	<0.001	13.4	1.063	12.34	0.8252
RAD51	0.875	3.813	3.927	-0.1143	0.7239
FANCD2	<0.001	14.35	3.006	11.35	0.6492
FANCA	<0.001	43.54	1.944	41.59	3.197
FANCE	0.002	1.423	4.656	-3.233	0.9703
FANCG	<0.001	19.28	8.348	10.93	1.893
FANCI	<0.001	27.53	4.941	22.59	1.443
FANCB	<0.001	3.685	0.6202	3.065	0.3606
BRIP1	<0.001	9.948	0.9566	8.991	0.6134
FAN1	<0.001	16.01	1.884	14.13	0.8901
XRCC5	<0.001	157.9	61.14	96.74	8.965
XRCC6	0.248	55.23	64.37	-9.145	7.826
PRKDC	<0.001	71.19	11.61	59.57	2.952
ALKBH2	<0.001	18.22	9.845	8.377	2.268
RFC2	0.003	10.95	18.41	-7.458	2.404
RFC3	<0.001	28.78	13.12	15.66	3.383
RFC4	0.002	24.36	14.72	9.64	3.007
RFC5	<0.001	19.28	8.918	10.36	1.74
POLD1	0.001	15.03	8.687	6.34	1.877
LIG1	<0.001	21.36	5.974	15.39	1.291
RPA2	<0.001	12	24.45	-12.45	2.985
PALB2	<0.001	12.12	3.345	8.778	0.9695
RAD51C	<0.001	35.78	2.268	33.51	1.859
EME1	<0.001	4.503	1.801	2.702	0.5673
BRCA2	<0.001	6.731	0.7408	5.991	0.3908
COX10	0.005	6.935	4.981	1.954	0.6659
COX15	<0.001	42.21	8.42	33.79	1.775
CYCS	0.003	87.24	37.69	49.56	15.97
FXN	<0.001	20.37	5.45	14.92	1.787
NDUFA5	0.046	5.669	8.152	-2.483	1.216
NDUFAB1	0.018	29.15	47.14	-17.99	7.39
NDUFS6	0.035	35.77	68.47	-32.7	15.11
NDUFS7	<0.001	15.23	7.023	8.206	1.594
NDUFV1	<0.001	70.67	42.56	28.11	5.69
UQCRC2	<0.001	69.36	31.49	37.87	5.002
COX5A	0.006	57.01	126.4	-69.36	24.18
ATP5A1	<0.001	125.9	33.25	92.66	7.914
ATP5B	0.579	426.2	394.3	31.87	57.04
ATP5C1	0.043	98.82	136.7	-37.85	18.29
ATP5D	0.066	48.5	75.94	-27.44	14.63
ATP5F1	0.147	79.68	59.31	20.37	13.83
ATP5G1	0.349	59.22	47.77	11.45	12.12
ATP5G2	0.044	63.61	94.72	-31.11	15.1
ATP5G3	<0.001	87.21	41.98	45.23	11.01
ATP6V0B	0.095	37.51	54.31	-16.8	9.888
ATP6V1H	<0.001	15.19	8.812	6.38	1.299
